# Supplementary material for: Integrating Network Pharmacology and Pharmacological Evaluation for Deciphering the Action Mechanism of Herbal Formula Zuojin Pill in Suppressing Hepatocellular Carcinoma
Source: Front Pharmacol. 2019 Oct 9;10:1185. doi: 10.3389/fphar.2019.01185 (PMC6795061; doi:10.3389/fphar.2019.01185)
Supplement: Supplement 1 — The chromatographic fingerprinting of ZJP and standards. [file DataSheet_1.zip]

Archive with 19 entries (16 files):
- Supplements/
- Supplements/.DS_Store
- __MACOSX/
- __MACOSX/Supplements/
- __MACOSX/Supplements/._.DS_Store
- Supplements/Supplement 1.tif
- __MACOSX/Supplements/._Supplement 1.tif
- Supplements/Supplement 2.xlsx
- __MACOSX/Supplements/._Supplement 2.xlsx
- Supplements/Supplement 3.xlsx
- __MACOSX/Supplements/._Supplement 3.xlsx
- Supplements/Supplement 4.xlsx
- __MACOSX/Supplements/._Supplement 4.xlsx
- Supplements/Supplement 5.xls
- __MACOSX/Supplements/._Supplement 5.xls
- Supplements/Supplement 6.xls
- __MACOSX/Supplements/._Supplement 6.xls
- Supplements/Supplement 7.docx
- __MACOSX/Supplements/._Supplement 7.docx
