# Supplementary material for: Integrating Network Pharmacology and Pharmacological Evaluation for Deciphering the Action Mechanism of Herbal Formula Zuojin Pill in Suppressing Hepatocellular Carcinoma
Source: Front Pharmacol. 2019 Oct 9;10:1185. doi: 10.3389/fphar.2019.01185 (PMC6795061; doi:10.3389/fphar.2019.01185)
Supplement: Supplement 1 — The chromatographic fingerprinting of ZJP and standards. [file DataSheet_1.zip › Supplements/Supplement 2.xlsx]

## Sheet: Sheet1
Supplement 2. The summary of total components in ZJP.
Number	Molecule Name	OB (%)	DL	Herb Name
MOL001	berberine	36.86	0.78	Coptidis Rhizoma/Evodiae Fructus
MOL002	columbamine	26.94	0.59	Coptidis Rhizoma
MOL003	Isovanillin	31.01	0.03	Coptidis Rhizoma/Evodiae Fructus
MOL004	Heriguard	11.93	0.33	Coptidis Rhizoma/Evodiae Fructus
MOL005	Javanicin	17.38	0.78	Coptidis Rhizoma
MOL006	Obacunoic acid	20.69	0.79	Coptidis Rhizoma/Evodiae Fructus
MOL007	Obamegine	2.55	0.11	Coptidis Rhizoma/Evodiae Fructus
MOL008	Fagarine	72.23	0.15	Coptidis Rhizoma
MOL009	2-Carboxymethyl-3-prenyl-2,3-epoxy-1,4-naphthoquinone	20.68	0.26	Coptidis Rhizoma
MOL010	magnoflorine	0.48	0.55	Coptidis Rhizoma
MOL011	Obacunone	43.29	0.77	Coptidis Rhizoma/Evodiae Fructus
MOL012	Trihydroxybufosterocholanic acid	16.78	0.84	Coptidis Rhizoma
MOL013	berberrubine	35.74	0.73	Coptidis Rhizoma
MOL014	DPEC	28.36	0.24	Coptidis Rhizoma
MOL015	Corydaldine	49.3	0.09	Coptidis Rhizoma
MOL016	epiberberine	43.09	0.78	Coptidis Rhizoma
MOL017	groenlandicine	28.42	0.72	Coptidis Rhizoma
MOL018	limonin	21.3	0.57	Coptidis Rhizoma/Evodiae Fructus
MOL019	Noroxyhydrastinine	38.89	0.1	Coptidis Rhizoma
MOL020	phellodendrine	2.5	0.58	Coptidis Rhizoma
MOL021	Ethyl caffeate	103.85	0.07	Coptidis Rhizoma
MOL022	(R)-Canadine	55.37	0.77	Coptidis Rhizoma
MOL023	Berlambine	36.68	0.82	Coptidis Rhizoma
MOL024	Zosimin	14.82	0.36	Coptidis Rhizoma
MOL025	Corchoroside A	19.6	0.69	Coptidis Rhizoma
MOL026	Corchoroside A_qt	104.95	0.78	Coptidis Rhizoma
MOL027	FER	39.56	0.06	Coptidis Rhizoma
MOL028	Magnograndiolide	63.71	0.19	Coptidis Rhizoma
MOL029	Palmidin A	35.36	0.65	Coptidis Rhizoma
MOL030	6-O-E-Feruloylajugol	26.13	0.85	Coptidis Rhizoma
MOL031	6-O-E-Feruloylajugol_qt	15.46	0.43	Coptidis Rhizoma
MOL032	palmatine	64.6	0.65	Coptidis Rhizoma
MOL033	jatrorrizine	19.65	0.59	Coptidis Rhizoma
MOL034	quercetin	46.43	0.28	Coptidis Rhizoma/Evodiae Fructus
MOL035	vanillic acid	35.47	0.04	Coptidis Rhizoma
MOL036	hydroxytyrosol	57.57	0.03	Coptidis Rhizoma
MOL037	p-coumaric acid	43.29	0.04	Coptidis Rhizoma
MOL038	coptisine	30.67	0.86	Coptidis Rhizoma
MOL039	clemastanin B_qt	5.53	0.38	Coptidis Rhizoma
MOL040	tetrandrine	26.64	0.1	Coptidis Rhizoma
MOL041	Worenine	45.83	0.87	Coptidis Rhizoma
MOL042	GENOP	29.33	0.04	Coptidis Rhizoma
MOL043	Methyl protocatechuate	38.19	0.04	Coptidis Rhizoma
MOL044	Cinnamic acid, 3,4-dimethoxy- (8CI)	63.86	0.07	Coptidis Rhizoma
MOL045	Pycnamine	27.61	0.11	Coptidis Rhizoma
MOL046	danshensu	36.91	0.06	Coptidis Rhizoma
MOL047	Moupinamide	86.71	0.26	Coptidis Rhizoma
MOL048	Oxyacanthine	9.91	0.11	Coptidis Rhizoma
MOL049	5-isopropyl-2-methylbicyclo[3.1.0]hex-2-ene	47.19	0.04	Evodiae Fructus
MOL050	cis-beta-Ocimene	25.38	0.02	Evodiae Fructus
MOL051	muurolene	19.5	0.08	Evodiae Fructus
MOL052	ZINC02040970	40.43	0.06	Evodiae Fructus
MOL053	(1R,5R,7S)-4,7-dimethyl-7-(4-methylpent-3-enyl)bicyclo[3.1.1]hept-3-ene	16.23	0.09	Evodiae Fructus
MOL054	(4S)-4-isopropylcyclohexene-1-carbaldehyde	40.36	0.03	Evodiae Fructus
MOL055	(-)-alpha-Pinene	46.25	0.05	Evodiae Fructus
MOL056	4-isopropylcyclohex-2-en-1-one	49.91	0.02	Evodiae Fructus
MOL057	o-Acetyl-p-cresol	24.96	0.03	Evodiae Fructus
MOL058	Methylheptadienone	24.05	0.01	Evodiae Fructus
MOL059	citric acid	56.22	0.05	Evodiae Fructus
MOL060	germacrene	15.06	0.06	Evodiae Fructus
MOL061	Linalool	49.37	0.04	Evodiae Fructus
MOL062	Perillyl alcohol	46.24	0.03	Evodiae Fructus
MOL063	Neryl isovalerate	27.05	0.07	Evodiae Fructus
MOL064	uracil	42.53	0.02	Evodiae Fructus
MOL065	ELD	31.2	0.14	Evodiae Fructus
MOL066	EUG	38.39	0.03	Evodiae Fructus
MOL067	WV	75.93	0.08	Evodiae Fructus
MOL068	Amide HPL	19.79	0.1	Evodiae Fructus
MOL069	METHYL PENTADECANOATE	18.82	0.1	Evodiae Fructus
MOL070	Sobrol A	64.98	0.04	Evodiae Fructus
MOL071	D-Camphene	34.98	0.04	Evodiae Fructus
MOL072	(Z)-caryophyllene	30.29	0.09	Evodiae Fructus
MOL073	Myrcene	24.96	0.02	Evodiae Fructus
MOL074	(R)-linalool	39.8	0.02	Evodiae Fructus
MOL075	(S)-(+)-alpha-Phellandrene	27.9	0.02	Evodiae Fructus
MOL076	p-Ocimene	15.06	0.02	Evodiae Fructus
MOL077	Moslene	33.02	0.02	Evodiae Fructus
MOL078	7216-56-0	14.33	0.02	Evodiae Fructus
MOL079	(+)-beta-Phellandrene	40.3	0.02	Evodiae Fructus
MOL080	-cis-.beta.-Elemene diastereomer	28.62	0.06	Evodiae Fructus
MOL081	Methyleugenol	73.36	0.04	Evodiae Fructus
MOL082	alpha-Cubebene	16.73	0.11	Evodiae Fructus
MOL083	1,3,8-p-Menthatriene	35.86	0.02	Evodiae Fructus
MOL084	Hemo-sol	39.84	0.02	Evodiae Fructus
MOL085	PTL	59.53	0	Evodiae Fructus
MOL086	alpha-humulene	22.98	0.06	Evodiae Fructus
MOL087	[(3S)-3,7-dimethyloct-6-enyl] acetate	22.68	0.04	Evodiae Fructus
MOL088	p-mentha-1,5-dien-8-ol	28.63	0.03	Evodiae Fructus
MOL089	(-)-cis-beta-Elemene	28.38	0.06	Evodiae Fructus
MOL090	3691-11-0	23.66	0.07	Evodiae Fructus
MOL091	1,6-dimethyl-4-isopropyl-1,2,3,4,4a,7-hexahydronaphthalene	17.14	0.08	Evodiae Fructus
MOL092	eugenol	56.24	0.04	Evodiae Fructus
MOL093	oleanolic acid	29.02	0.76	Evodiae Fructus
MOL094	beta-Cubebene	32.81	0.11	Evodiae Fructus
MOL095	rutaecarpine	40.3	0.6	Evodiae Fructus
MOL096	Hexenal	46.01	0.01	Evodiae Fructus
MOL097	(1S,5S)-1-isopropyl-4-methylenebicyclo[3.1.0]hexane	46.21	0.04	Evodiae Fructus
MOL098	CHEBI:7	45.2	0.04	Evodiae Fructus
MOL099	l-carvone	49.47	0.03	Evodiae Fructus
MOL100	δ-cadinol	17.13	0.08	Evodiae Fructus
MOL101	BZM	18.64	0.09	Evodiae Fructus
MOL102	Syringaldehyde	67.06	0.05	Evodiae Fructus
MOL103	2-[(1R,3S,4S)-3-isopropenyl-4-methyl-4-vinylcyclohexyl]propan-2-ol	19.03	0.07	Evodiae Fructus
MOL104	isorhamnetin	49.6	0.31	Evodiae Fructus
MOL105	Sitogluside	20.63	0.62	Evodiae Fructus
MOL106	beta-sitosterol	36.91	0.75	Evodiae Fructus
MOL107	sitosterol	36.91	0.75	Evodiae Fructus
MOL108	Cinnamein	78.8	0.12	Evodiae Fructus
MOL109	Coumaran	50.9	0.03	Evodiae Fructus
MOL110	2,6-Dimethyl-1,3,5,7-octatetraene, E,E-	11.71	0.02	Evodiae Fructus
MOL111	1,2,3-Trimethylcyclopentene	42.01	0.01	Evodiae Fructus
MOL112	Naphthalene, 1,2,3,4,4a,5,6,8a-octahydro-7-methyl-4-methylene-1-(1-methylethyl)-, (1alpha,4abeta,8aalpha)-	20.21	0.08	Evodiae Fructus
MOL113	nerolidyl acetate	32.33	0.1	Evodiae Fructus
MOL114	Nantenin	25.49	0.74	Evodiae Fructus
MOL115	Stearamide	18.44	0.14	Evodiae Fructus
MOL116	Rutaevine acetate	29.45	0.48	Evodiae Fructus
MOL117	Rutaevine	66.05	0.58	Evodiae Fructus
MOL118	Rutalinidine	40.89	0.22	Evodiae Fructus
MOL119	rutin	3.2	0.68	Evodiae Fructus
MOL120	Tetrahydromagnolol	13.34	0.15	Evodiae Fructus
MOL121	1-bromo-2,2,3,3-tetramethyl-1-prop-1-ynylcyclopropane	8.74	0.06	Evodiae Fructus
MOL122	1-methyl-2-[(Z)-pentadec-10-enyl]-4-quinolone	48.45	0.46	Evodiae Fructus
MOL123	Cuminol	42.57	0.03	Evodiae Fructus
MOL124	Dimethyl anthranilate	65.87	0.04	Evodiae Fructus
MOL125	1-methyl-2-[(Z)-undec-6-enyl]-4-quinolone	48.48	0.27	Evodiae Fructus
MOL126	Benzyl isovalerate	58.44	0.05	Evodiae Fructus
MOL127	[(E)-3-phenylprop-2-enyl] (Z)-3-phenylprop-2-enoate	76.03	0.17	Evodiae Fructus
MOL128	AI3-23133	52.03	0.06	Evodiae Fructus
MOL129	cyclohexene,3-butyl-	37.16	0.02	Evodiae Fructus
MOL130	D-Cystine	39.58	0.05	Evodiae Fructus
MOL131	dihydrorutaecarpine	42.27	0.6	Evodiae Fructus
MOL132	1-methyl-2-pentadecyl-4-quinolone	44.52	0.46	Evodiae Fructus
MOL133	Evodiamine	86.02	0.64	Evodiae Fructus
MOL134	1-(5,7,8-trimethoxy-2,2-dimethylchromen-6-yl)ethanone	30.39	0.18	Evodiae Fructus
MOL135	Geranyl isobutyrate	36.37	0.06	Evodiae Fructus
MOL136	Geranyl propionate	25.58	0.05	Evodiae Fructus
MOL137	hydroxyevodiamine	72.11	0.71	Evodiae Fructus
MOL138	1-methyl-2-undecyl-4-quinolone	47.59	0.27	Evodiae Fructus
MOL139	1-Penten-3-one	69.46	0	Evodiae Fructus
MOL140	Neryl 3-methylbutyrate	25.37	0.07	Evodiae Fructus
MOL141	(Z)-3,7-Dimethylocta-2,6-dienyl valerate	22.89	0.07	Evodiae Fructus
MOL142	L-Serin	98.47	0.01	Evodiae Fructus
MOL143	4-[(1S)-1-hydroxy-2-methylaminoethyl]phenol	75.25	0.04	Evodiae Fructus
MOL144	Threonin	73.52	0.01	Evodiae Fructus
MOL145	1-methyl-2-nonyl-4-quinolone	48.42	0.2	Evodiae Fructus
MOL146	caffeine	89.46	0.08	Evodiae Fructus
MOL147	Evocarpine	48.66	0.36	Evodiae Fructus
MOL148	icosa-11,14,17-trienoic acid methyl ester	44.81	0.23	Evodiae Fructus
MOL149	12alpha-Hydroxyevodol	19.41	0.53	Evodiae Fructus
MOL150	13-Methylmyristate	25.28	0.08	Evodiae Fructus
MOL151	(3R,6E,10E)-3,7,11,15-tetramethylhexadeca-1,6,10,14-tetraen-3-ol	45.45	0.14	Evodiae Fructus
MOL152	1,9-Decadiyne	42.61	0.02	Evodiae Fructus
MOL153	3-isopropylidene-5-methylhexa-1,4-diene	52.83	0.02	Evodiae Fructus
MOL154	2,4-DIMETHYLFURAN	54.33	0.01	Evodiae Fructus
MOL155	2,5-Dimethyl-1,5-hexadiene-3,4-diol	14.82	0.02	Evodiae Fructus
MOL156	2,6,11,15-Tetramethyl-hexadeca-2,6,8,10,14-pentaene	4.65	0.12	Evodiae Fructus
MOL157	2,6-dimethylocta-2,6-diene	21.75	0.01	Evodiae Fructus
MOL158	2-Caren-10-al	44.74	0.05	Evodiae Fructus
MOL159	3-ethylcyclopent-2-en-1-one	87.81	0.01	Evodiae Fructus
MOL160	2-Decyne	20.33	0.01	Evodiae Fructus
MOL161	2-Hydroxy-3-formyl-7-methoxycarbazole	83.08	0.18	Evodiae Fructus
MOL162	2-Methylpent-2-enal	81.99	0.01	Evodiae Fructus
MOL163	2-Methyl-6-hepten-3-ol	69.99	0.01	Evodiae Fructus
MOL164	Tectochinon	26.65	0.16	Evodiae Fructus
MOL165	2-PENTADECANONE	7.41	0.06	Evodiae Fructus
MOL166	TRIDECANONE	10.5	0.04	Evodiae Fructus
MOL167	24-methyl-31-norlanost-9(11)-enol	38	0.75	Evodiae Fructus
MOL168	3,3-Dimethyl allyl-p-propenyl phenyl ether	18.11	0.06	Evodiae Fructus
MOL169	3-Cyclohexen-1-carboxaldehyde,3,4-dimethyl-	42.27	0.02	Evodiae Fructus
MOL170	3-Furaldehyde	50.96	0.01	Evodiae Fructus
MOL171	(3S)-3-methyl-2,3-dihydrofuran	87.74	0.01	Evodiae Fructus
MOL172	3,3-diethyl-4,5-dimethylhex-4-en-2-one	46.7	0.04	Evodiae Fructus
MOL173	(3R,6S)-3-hydroperoxy-6-isopropenyl-3-methylcyclohexene	58.86	0.04	Evodiae Fructus
MOL174	5,8-tetradecadienoic acid	22.25	0.07	Evodiae Fructus
MOL175	5alpha-O-(3'-Methylamino-3'-phenylpropionyl)nicotaxine	30.86	0.49	Evodiae Fructus
MOL176	6,11-Dimethyl-2,6,10-dodecatrien-1-ol	50.82	0.05	Evodiae Fructus
MOL177	6-OH-Luteolin	46.93	0.28	Evodiae Fructus
MOL178	6alpha-Acetoxy-5-epilimonin	12.74	0.6	Evodiae Fructus
MOL179	7-Hexadecyne	4.21	0.06	Evodiae Fructus
MOL180	1,1-Dimethyl-2-(3-methyl-1,3-butadiene)-cyclo-propane	21.12	0.03	Evodiae Fructus
MOL181	7R,8R-8-hydroxy-4-isopropylidene-7-methylbicyclo[5.3.1]undec-1-ene	29.24	0.09	Evodiae Fructus
MOL182	(9S,10S)-9,10-dihydroxyoctadecanoic acid	20.43	0.18	Evodiae Fructus
MOL183	Arachidoside	2.45	0.27	Evodiae Fructus
MOL184	Nevoli oil	86.52	0.03	Evodiae Fructus
MOL185	Bicyclo[3.3.0]octan-3-one, 7-ethylidene-	55.51	0.04	Evodiae Fructus
MOL186	1,3,4-Tridehydrofangchinolium hydroxide	37.06	0.11	Evodiae Fructus
MOL187	Evodiamide	73.77	0.28	Evodiae Fructus
MOL188	Rutaevin	14.68	0.55	Evodiae Fructus
MOL189	Exaltolide	15.04	0.55	Evodiae Fructus
MOL190	Fordimine	55.11	0.26	Evodiae Fructus
MOL191	Goshuyuamide I	83.19	0.39	Evodiae Fructus
MOL192	GoshuyuamideII	69.11	0.43	Evodiae Fructus
MOL193	gossypetin	35	0.31	Evodiae Fructus
MOL194	Gravacridoneshlirine	63.73	0.54	Evodiae Fructus
MOL195	Methyl 3,3,6-tri-O-galloyl-beta-D-glucopyranoside	3.01	0.53	Evodiae Fructus
MOL196	Veratral	29.01	0.04	Evodiae Fructus
MOL197	MeODMT	63.78	0.09	Evodiae Fructus
MOL198	N-(2-Methylaminobenzoyl)tryptamine	56.96	0.26	Evodiae Fructus
MOL199	o-Amino-N-methylbenzamide	89.56	0.03	Evodiae Fructus
MOL200	Physcion	22.29	0.27	Evodiae Fructus
MOL201	Nonacosane	8.12	0.39	Evodiae Fructus
MOL202	Melissic acid	13.22	0.49	Evodiae Fructus
MOL203	(-)-Caryophyllene oxide	32.67	0.13	Evodiae Fructus
MOL204	Neryl acetate	57.47	0.04	Evodiae Fructus
MOL205	()-Terpinen-4-ol	81.41	0.03	Evodiae Fructus
MOL206	delta-amorphene	17.95	0.08	Evodiae Fructus
MOL207	hexanal	55.71	0.01	Evodiae Fructus
MOL208	palmitic acid	19.3	0.1	Evodiae Fructus
MOL209	WLN: VH6	19.59	0.01	Evodiae Fructus
MOL210	WLN: VHR	32.63	0.01	Evodiae Fructus
MOL211	o-Cymol	51.89	0.02	Evodiae Fructus
MOL212	Safranal	39.56	0.04	Evodiae Fructus
MOL213	stearic acid	17.83	0.14	Evodiae Fructus
MOL214	Terpilene	33.95	0.02	Evodiae Fructus
MOL215	ACETIC ACID,BORNYL ESTER	67.15	0.08	Evodiae Fructus
MOL216	alpha-Farnesene	21.7	0.05	Evodiae Fructus
