# Supplementary material for: Integrating Network Pharmacology and Pharmacological Evaluation for Deciphering the Action Mechanism of Herbal Formula Zuojin Pill in Suppressing Hepatocellular Carcinoma
Source: Front Pharmacol. 2019 Oct 9;10:1185. doi: 10.3389/fphar.2019.01185 (PMC6795061; doi:10.3389/fphar.2019.01185)
Supplement: Supplement 1 — The chromatographic fingerprinting of ZJP and standards. [file DataSheet_1.zip › Supplements/Supplement 3.xlsx]

## Sheet: Sheet1
Supplement 3. The summary of protein targets from the candidate bioactive components in ZJP.
Number	Compound	Protein name	Gene name	Database
MOL001	berberine	Multidrug resistance protein 1	ABCB1	TCMID
MOL001	berberine	ATP-binding cassette sub-family G member 2	ABCG2	TCMID
MOL001	berberine	Adiponectin	ADIPOQ	TCMID
MOL001	berberine	Beta-2 adrenergic receptor	ADRB2	TCMSP
MOL001	berberine	Angiotensinogen	AGT	TCMID
MOL001	berberine	Aryl hydrocarbon receptor	AHR	TCMID
MOL001	berberine	Aldose reductase	AKR1B1	TCMID
MOL001	berberine	Delta-1-pyrroline-5-carboxylate synthase	ALDH18A1	TCMID
MOL001	berberine	DNA-(apurinic or apyrimidinic site) lyase	APEX1	TCMID
MOL001	berberine	DNA-(apurinic or apyrimidinic site) lyase 2	APEX2	TCMID
MOL001	berberine	Amyloid beta A4 protein	APP	TCMID
MOL001	berberine	Androgen receptor	AR	TCMSP
MOL001	berberine	Cyclic AMP-dependent transcription factor ATF-3	ATF3	TCMID
MOL001	berberine	Apoptosis regulator BAX	BAX	TCMID
MOL001	berberine	Apoptosis regulator Bcl-2	BCL2	TCMID
MOL001	berberine	Bcl-2-like protein 1	BCL2L1	TCMID
MOL001	berberine	BH3-interacting domain death agonist	BID	TCMID
MOL001	berberine	Basigin	BSG	TCMID
MOL001	berberine	Calretinin	CALB2	TCMID
MOL001	berberine	Calmodulin	CALM1	TCMSP
MOL001	berberine	Caspase-3	CASP3	TCMID
MOL001	berberine	Caspase-8	CASP8	TCMID
MOL001	berberine	Caspase-9	CASP9	TCMID
MOL001	berberine	C-C motif chemokine 2	CCL2	TCMID
MOL001	berberine	G2/mitotic-specific cyclin-B1	CCNB1	TCMID
MOL001	berberine	G1/S-specific cyclin-D1	CCND1	TCMID
MOL001	berberine	Macrosialin	CD68	TCMID
MOL001	berberine	Early activation antigen CD69	CD69	TCMID
MOL001	berberine	HLA class II histocompatibility antigen gamma chain	CD74	TCMID
MOL001	berberine	Cell division control protein 42 homolog	CDC42	TCMID
MOL001	berberine	Cyclin-dependent kinase 1	CDK1	TCMID
MOL001	berberine	Cyclin-dependent kinase 2	CDK2	TCMID
MOL001	berberine	Cyclin-dependent kinase 4	CDK4	TCMID
MOL001	berberine	Cyclin-dependent kinase inhibitor 1	CDKN1A	TCMID
MOL001	berberine	Serine/threonine-protein kinase Chk2	CHEK2	TCMID
MOL001	berberine	Muscarinic acetylcholine receptor M1	CHRM1	TCMID
MOL001	berberine	Muscarinic acetylcholine receptor M2	CHRM2	TCMID
MOL001	berberine	Muscarinic acetylcholine receptor M3	CHRM3	TCMID
MOL001	berberine	Muscarinic acetylcholine receptor M4	CHRM4	TCMID
MOL001	berberine	Clathrin light chain A	CLTA	TCMID
MOL001	berberine	Chymase	CMA1	TCMID
MOL001	berberine	Stromal cell-derived factor 1	CXCL12	TCMID
MOL001	berberine	Interleukin-8	CXCL8	TCMID
MOL001	berberine	Cytochrome c	CYCS	TCMID
MOL001	berberine	Cytochrome P450 1A1	CYP1A1	TCMID
MOL001	berberine	Dopamine beta-hydroxylase	DBH	TCMID
MOL001	berberine	DNA damage-inducible transcript 3 protein	DDIT3	TCMID
MOL001	berberine	Deoxyuridine 5'-triphosphate nucleotidohydrolase, mitochondrial	DUT	TCMID
MOL001	berberine	Epidermal growth factor receptor	EGFR	TCMID
MOL001	berberine	Early growth response protein 1	EGR1	TCMID
MOL001	berberine	Eukaryotic translation initiation factor 6	Eif6	TCMID
MOL001	berberine	Epithelial cell adhesion molecule	EPCAM	TCMID
MOL001	berberine	DNA excision repair protein ERCC-1	ERCC1	TCMID
MOL001	berberine	TFIIH basal transcription factor complex helicase XPD subunit	ERCC2	TCMID
MOL001	berberine	TFIIH basal transcription factor complex helicase XPB subunit	ERCC3	TCMID
MOL001	berberine	DNA repair protein complementing XP-G cells	ERCC5	TCMID
MOL001	berberine	Estrogen receptor	ESR1	TCMSP
MOL001	berberine	Electron transfer flavoprotein subunit alpha, mitochondrial	ETFA	TCMID
MOL001	berberine	Coagulation factor Xa	F10	TCMSP
MOL001	berberine	Flap endonuclease 1	FEN1	TCMID
MOL001	berberine	Fibronectin	FN1	TCMID
MOL001	berberine	Proto-oncogene c-Fos	FOS	TCMID
MOL001	berberine	RNA-binding protein FUS	FUS	TCMID
MOL001	berberine	Alpha-(1,3)-fucosyltransferase	FUT	TCMID
MOL001	berberine	Galanin peptides	GAL	TCMID
MOL001	berberine	Endothelial transcription factor GATA-2	GATA2	TCMID
MOL001	berberine	Glucagon	GCG	TCMID
MOL001	berberine	Growth/differentiation factor 15	GDF15	TCMID
MOL001	berberine	Huntingtin-associated protein 1	HAP1	TCMID
MOL001	berberine	E3 ISG15--protein ligase HERC5	HERC5	TCMID
MOL001	berberine	Hypoxia-inducible factor 1-alpha	HIF1A	TCMID
MOL001	berberine	HMG domain-containing protein 3	HMGXB3	TCMID
MOL001	berberine	Hepatocyte nuclear factor 4-alpha	HNF4A	TCMID
MOL001	berberine	Heat shock protein HSP 90	HSP90AA1	TCMSP
MOL001	berberine	Interferon gamma	IFNG	TCMID
MOL001	berberine	Interleukin-12 subunit beta	IL12B	TCMID
MOL001	berberine	Interleukin-1 beta	IL1B	TCMID
MOL001	berberine	Interleukin-2 receptor subunit alpha	IL2RA	TCMID
MOL001	berberine	Interleukin-4	IL4	TCMID
MOL001	berberine	Interleukin-6	IL6	TCMID
MOL001	berberine	Insulin	INS	TCMID
MOL001	berberine	Insulin receptor	INSR	TCMID
MOL001	berberine	Inositol-3-phosphate synthase 1	ISYNA1	TCMID
MOL001	berberine	Transcription factor AP-1	JUN	TCMID
MOL001	berberine	Potassium voltage-gated channel subfamily H member 2	KCNH2	TCMID/TCMSP
MOL001	berberine	Keratin, type I cytoskeletal 16	KRT16	TCMID
MOL001	berberine	Keratin, type I cytoskeletal 19	KRT19	TCMID
MOL001	berberine	Keratin, type II cytoskeletal 7	KRT7	TCMID
MOL001	berberine	Low-density lipoprotein receptor	LDLR	TCMID
MOL001	berberine	DNA ligase 1	LIG1	TCMID
MOL001	berberine	DNA ligase 3	LIG3	TCMID
MOL001	berberine	DNA ligase 4	LIG4	TCMID
MOL001	berberine	Hormone-sensitive lipase	LIPE	TCMID
MOL001	berberine	Glycoprotein endo-alpha-1,2-mannosidase	MANEA	TCMID
MOL001	berberine	Mitogen-activated protein kinase 1	MAPK1	TCMID
MOL001	berberine	Methyl-CpG-binding domain protein 4	MBD4	TCMID
MOL001	berberine	Maltase-glucoamylase, intestinal	MGAM	TCMID
MOL001	berberine	Methylated-DNA--protein-cysteine methyltransferase	MGMT	TCMID
MOL001	berberine	DNA mismatch repair protein Mlh1	MLH1	TCMID
MOL001	berberine	Interstitial collagenase	MMP1	TCMID
MOL001	berberine	Matrix metalloproteinase-9	MMP9	TCMID
MOL001	berberine	DNA-3-methyladenine glycosylase	MPG	TCMID
MOL001	berberine	Myeloperoxidase	MPO	TCMID
MOL001	berberine	DNA mismatch repair protein Msh2	MSH2	TCMID
MOL001	berberine	DNA mismatch repair protein Msh6	MSH6	TCMID
MOL001	berberine	Macrophage scavenger receptor types I and II	MSR1	TCMID
MOL001	berberine	N-alpha-acetyltransferase 50	NAA50	TCMID
MOL001	berberine	Nanos homolog 2	NANOS2	TCMID
MOL001	berberine	Arylamine N-acetyltransferase 1	NAT1	TCMID
MOL001	berberine	Nuclear receptor coactivator 2	NCOA2	TCMSP
MOL001	berberine	Endonuclease 8-like 1	NEIL1	TCMID
MOL001	berberine	Endonuclease 8-like 2	NEIL2	TCMID
MOL001	berberine	Endonuclease 8-like 3	NEIL3	TCMID
MOL001	berberine	NF-kappa-B inhibitor alpha	NFKBIA	TCMID
MOL001	berberine	Homeobox protein Nkx-2.1	NKX2-1	TCMID
MOL001	berberine	Nitric oxide synthase, inducible	NOS2	TCMID/TCMSP
MOL001	berberine	Nitric oxide synthase, endothelial	NOS3	TCMID/TCMSP
MOL001	berberine	Oxysterols receptor LXR-beta	NR1H2	TCMID
MOL001	berberine	Endonuclease III-like protein 1	NTHL1	TCMID
MOL001	berberine	7,8-dihydro-8-oxoguanine triphosphatase	NUDT1	TCMID
MOL001	berberine	N-glycosylase/DNA lyase	OGG1	TCMID
MOL001	berberine	Oxidized low-density lipoprotein receptor 1	OLR1	TCMID
MOL001	berberine	Poly [ADP-ribose] polymerase 1	PARP1	TCMID
MOL001	berberine	Poly [ADP-ribose] polymerase 2	PARP2	TCMID
MOL001	berberine	Proliferating cell nuclear antigen	PCNA	TCMID
MOL001	berberine	Proprotein convertase subtilisin/kexin type 9	PCSK9	TCMID
MOL001	berberine	cAMP and cAMP-inhibited cGMP 3',5'-cyclic phosphodiesterase 10A	PDE10A	TCMSP
MOL001	berberine	Platelet-derived growth factor subunit A	PDGFA	TCMID
MOL001	berberine	Phytanoyl-CoA dioxygenase, peroxisomal	PHYH	TCMID
MOL001	berberine	Cytosolic phospholipase A2	PLA2G4A	TCMID
MOL001	berberine	Urokinase-type plasminogen activator	PLAU	TCMID
MOL001	berberine	Perilipin-2	PLIN2	TCMID
MOL001	berberine	DNA polymerase beta	POLB	TCMID
MOL001	berberine	DNA polymerase lambda	POLL	TCMID
MOL001	berberine	DNA-directed DNA/RNA polymerase mu	POLM	TCMID
MOL001	berberine	DNA polymerase theta	POLQ	TCMID
MOL001	berberine	Serum paraoxonase/arylesterase 1	PON1	TCMID
MOL001	berberine	Peroxisome proliferator-activated receptor alpha	PPARA	TCMID
MOL001	berberine	5'-AMP-activated protein kinase catalytic subunit alpha-2	PRKAA2	TCMID
MOL001	berberine	mRNA of PKA Catalytic Subunit C-alpha	PRKACA	TCMSP
MOL001	berberine	Trypsin-1	PRSS1	TCMSP
MOL001	berberine	Prostaglandin E2 receptor EP4 subtype	PTGER4	TCMID
MOL001	berberine	Prostaglandin G/H synthase 1	PTGS1	TCMSP
MOL001	berberine	Prostaglandin G/H synthase 2	PTGS2	TCMID/TCMSP
MOL001	berberine	Tyrosine-protein phosphatase non-receptor type 1	PTPN1	TCMID
MOL001	berberine	Receptor-type tyrosine-protein phosphatase C	PTPRC	TCMID
MOL001	berberine	Ras-related C3 botulinum toxin substrate 1	RAC1	TCMID
MOL001	berberine	Ras-specific guanine nucleotide-releasing factor 2	RASGRF2	TCMID
MOL001	berberine	Transcription factor p65	RELA	TCMID
MOL001	berberine	DNA polymerase zeta catalytic subunit	REV3L	TCMID
MOL001	berberine	40S ribosomal protein S3	RPS3	TCMID
MOL001	berberine	Protein CBFA2T1	RUNX1T1	TCMID
MOL001	berberine	Retinoic acid receptor RXR-alpha	RXRA	TCMSP
MOL001	berberine	Sodium channel protein type 5 subunit alpha	SCN5A	TCMSP
MOL001	berberine	E-selectin	SELE	TCMID
MOL001	berberine	Sucrase-isomaltase, intestinal	SI	TCMID
MOL001	berberine	Solute carrier family 2, facilitated glucose transporter member 1	SLC2A1	TCMID
MOL001	berberine	Solute carrier family 2, facilitated glucose transporter member 4	SLC2A4	TCMID
MOL001	berberine	Superoxide dismutase [Mn], mitochondrial	SOD2	TCMID
MOL001	berberine	Sterol regulatory element-binding protein 1	SREBF1	TCMID
MOL001	berberine	Serine/threonine-protein kinase STK11	STK11	TCMID
MOL001	berberine	TAR DNA-binding protein 43	TARDBP	TCMID
MOL001	berberine	G/T mismatch-specific thymine DNA glycosylase	TDG	TCMID
MOL001	berberine	Telomerase protein component 1	TEP1	TCMID
MOL001	berberine	Tyrosine 3-monooxygenase	TH	TCMID
MOL001	berberine	Thrombomodulin	THBD	TCMID
MOL001	berberine	TCDD-inducible poly [ADP-ribose] polymerase	TIPARP	TCMID
MOL001	berberine	Transmembrane emp24 domain-containing protein 4	TMED4	TCMID
MOL001	berberine	Tumor necrosis factor	TNF	TCMID
MOL001	berberine	Tumor necrosis factor receptor superfamily member 8	TNFRSF8	TCMID
MOL001	berberine	Tumor necrosis factor ligand superfamily member 11	TNFSF11	TCMID
MOL001	berberine	DNA topoisomerase 1	TOP1	TCMID
MOL001	berberine	Cellular tumor antigen p53	TP53	TCMID
MOL001	berberine	Ubiquitin-conjugating enzyme E2 K	UBE2K	TCMID
MOL001	berberine	Ubiquitin carboxyl-terminal hydrolase isozyme L1	UCHL1	TCMID
MOL001	berberine	Uracil-DNA glycosylase	UL2	TCMID
MOL001	berberine	Vascular endothelial growth factor A	VEGFA	TCMID
MOL001	berberine	Vimentin	VIM	TCMID
MOL001	berberine	Wee1-like protein kinase	WEE1	TCMID
MOL001	berberine	Werner syndrome ATP-dependent helicase	WRN	TCMID
MOL001	berberine	DNA repair protein complementing XP-C cells	XPC	TCMID
MOL001	berberine	DNA repair protein XRCC1	XRCC1	TCMID
MOL001	berberine	DNA repair protein XRCC3	XRCC3	TCMID
MOL011	Obacunone	Androgen receptor	AR	TCMSP
MOL011	Obacunone	Calmodulin	CALM1	TCMSP
MOL011	Obacunone	Collagen alpha-1(II) chain	COL2A1	TCMID
MOL011	Obacunone	Estrogen receptor	ESR1	TCMSP
MOL011	Obacunone	Potassium voltage-gated channel subfamily H member 2	KCNH2	TCMSP
MOL011	Obacunone	Nuclear receptor coactivator 2	NCOA2	TCMSP
MOL011	Obacunone	Nitric oxide synthase, inducible	NOS2	TCMSP
MOL011	Obacunone	Nitric-oxide synthase, endothelial	NOS3	TCMSP
MOL011	Obacunone	Mimecan	OGN	TCMID
MOL011	Obacunone	mRNA of PKA Catalytic Subunit C-alpha	PRKACA	TCMSP
MOL011	Obacunone	Trypsin-1	PRSS1	TCMSP
MOL011	Obacunone	Prostaglandin G/H synthase 1	PTGS1	TCMSP
MOL011	Obacunone	Prostaglandin G/H synthase 2	PTGS2	TCMSP
MOL011	Obacunone	Retinoic acid receptor RXR-alpha	RXRA	TCMSP
MOL011	Obacunone	Sodium channel protein type 5 subunit alpha	SCN5A	TCMSP
MOL013	berberrubine	Androgen receptor	AR	TCMSP
MOL013	berberrubine	Calmodulin	CALM1	TCMSP
MOL013	berberrubine	Estrogen receptor	ESR1	TCMSP
MOL013	berberrubine	Potassium voltage-gated channel subfamily H member 2	KCNH2	TCMSP
MOL013	berberrubine	Nuclear receptor coactivator 2	NCOA2	TCMSP
MOL013	berberrubine	Nitric oxide synthase, inducible	NOS2	TCMSP
MOL013	berberrubine	Nitric-oxide synthase, endothelial	NOS3	TCMSP
MOL013	berberrubine	mRNA of PKA Catalytic Subunit C-alpha	PRKACA	TCMSP
MOL013	berberrubine	Trypsin-1	PRSS1	TCMSP
MOL013	berberrubine	Prostaglandin G/H synthase 1	PTGS1	TCMSP
MOL013	berberrubine	Prostaglandin G/H synthase 2	PTGS2	TCMSP
MOL013	berberrubine	Retinoic acid receptor RXR-alpha	RXRA	TCMSP
MOL013	berberrubine	Sodium channel protein type 5 subunit alpha	SCN5A	TCMSP
MOL013	berberrubine	DNA topoisomerase 1	TOP1	TCMID
MOL016	epiberberine	Androgen receptor	AR	TCMSP
MOL016	epiberberine	Estrogen receptor	ESR1	TCMSP
MOL016	epiberberine	Potassium voltage-gated channel subfamily H member 2	KCNH2	TCMSP
MOL016	epiberberine	Nuclear receptor coactivator 2	NCOA2	TCMSP
MOL016	epiberberine	Nitric oxide synthase, inducible	NOS2	TCMSP
MOL016	epiberberine	Nitric-oxide synthase, endothelial	NOS3	TCMSP
MOL016	epiberberine	cAMP and cAMP-inhibited cGMP 3',5'-cyclic phosphodiesterase 10A	PDE10A	TCMSP
MOL016	epiberberine	mRNA of PKA Catalytic Subunit C-alpha	PRKACA	TCMSP
MOL016	epiberberine	Trypsin-1	PRSS1	TCMSP
MOL016	epiberberine	Prostaglandin G/H synthase 2	PTGS2	TCMSP
MOL016	epiberberine	Retinoic acid receptor RXR-alpha	RXRA	TCMSP
MOL022	(R)-Canadine	Alpha-1A adrenergic receptor	ADRA1A	TCMSP
MOL022	(R)-Canadine	Alpha-1B adrenergic receptor	ADRA1B	TCMSP
MOL022	(R)-Canadine	Alpha-1D adrenergic receptor	ADRA1D	TCMSP
MOL022	(R)-Canadine	Alpha-2C adrenergic receptor	ADRA2C	TCMSP
MOL022	(R)-Canadine	Beta-2 adrenergic receptor	ADRB2	TCMSP
MOL022	(R)-Canadine	Calmodulin	CALM1	TCMSP
MOL022	(R)-Canadine	Muscarinic acetylcholine receptor M1	CHRM1	TCMSP
MOL022	(R)-Canadine	Muscarinic acetylcholine receptor M2	CHRM2	TCMSP
MOL022	(R)-Canadine	Muscarinic acetylcholine receptor M3	CHRM3	TCMSP
MOL022	(R)-Canadine	Muscarinic acetylcholine receptor M4	CHRM4	TCMSP
MOL022	(R)-Canadine	Muscarinic acetylcholine receptor M5	CHRM5	TCMSP
MOL022	(R)-Canadine	Dopamine D1 receptor	DRD1	TCMSP
MOL022	(R)-Canadine	D(1B) dopamine receptor	DRD5	TCMSP
MOL022	(R)-Canadine	Coagulation factor Xa	F10	TCMSP
MOL022	(R)-Canadine	Heat shock protein HSP 90	HSP90AA1	TCMSP
MOL022	(R)-Canadine	5-hydroxytryptamine 2A receptor	HTR2A	TCMSP
MOL022	(R)-Canadine	5-hydroxytryptamine 2C receptor	HTR2C	TCMSP
MOL022	(R)-Canadine	5-hydroxytryptamine receptor 3A	HTR3A	TCMSP
MOL022	(R)-Canadine	Potassium voltage-gated channel subfamily H member 2	KCNH2	TCMSP
MOL022	(R)-Canadine	Calcium-activated potassium channel subunit alpha 1	KCNMA1	TCMSP
MOL022	(R)-Canadine	Delta-type opioid receptor	OPRD1	TCMSP
MOL022	(R)-Canadine	Mu-type opioid receptor	OPRM1	TCMSP
MOL022	(R)-Canadine	cAMP and cAMP-inhibited cGMP 3',5'-cyclic phosphodiesterase 10A	PDE10A	TCMSP
MOL022	(R)-Canadine	mRNA of PKA Catalytic Subunit C-alpha	PRKACA	TCMSP
MOL022	(R)-Canadine	Prostaglandin G/H synthase 1	PTGS1	TCMSP
MOL022	(R)-Canadine	Prostaglandin G/H synthase 2	PTGS2	TCMSP
MOL022	(R)-Canadine	Retinoic acid receptor RXR-alpha	RXRA	TCMSP
MOL022	(R)-Canadine	Sodium channel protein type 5 subunit alpha	SCN5A	TCMSP
MOL022	(R)-Canadine	Sodium-dependent noradrenaline transporter	SLC6A2	TCMSP
MOL022	(R)-Canadine	Sodium-dependent dopamine transporter	SLC6A3	TCMSP
MOL022	(R)-Canadine	Sodium-dependent serotonin transporter	SLC6A4	TCMSP
MOL023	Berlambine	Alpha-1B adrenergic receptor	ADRA1B	TCMSP
MOL023	Berlambine	Alpha-1D adrenergic receptor	ADRA1D	TCMSP
MOL023	Berlambine	Beta-2 adrenergic receptor	ADRB2	TCMSP
MOL023	Berlambine	Androgen receptor	AR	TCMSP
MOL023	Berlambine	Calmodulin	CALM1	TCMSP
MOL023	Berlambine	Muscarinic acetylcholine receptor M3	CHRM3	TCMSP
MOL023	Berlambine	Coagulation factor Xa	F10	TCMSP
MOL023	Berlambine	Coagulation factor VII	F7	TCMSP
MOL023	Berlambine	Heat shock protein HSP 90	HSP90AA1	TCMSP
MOL023	Berlambine	Potassium voltage-gated channel subfamily H member 2	KCNH2	TCMSP
MOL023	Berlambine	Calcium-activated potassium channel subunit alpha 1	KCNMA1	TCMSP
MOL023	Berlambine	Nuclear receptor coactivator 2	NCOA2	TCMSP
MOL023	Berlambine	Nitric oxide synthase, inducible	NOS2	TCMSP
MOL023	Berlambine	Nitric-oxide synthase, endothelial	NOS3	TCMSP
MOL023	Berlambine	mRNA of PKA Catalytic Subunit C-alpha	PRKACA	TCMSP
MOL023	Berlambine	Trypsin-1	PRSS1	TCMSP
MOL023	Berlambine	Prostaglandin G/H synthase 1	PTGS1	TCMSP
MOL023	Berlambine	Prostaglandin G/H synthase 2	PTGS2	TCMSP
MOL023	Berlambine	Retinoic acid receptor RXR-alpha	RXRA	TCMSP
MOL023	Berlambine	Sodium channel protein type 5 subunit alpha	SCN5A	TCMSP
MOL026	Corchoroside A_qt	Nuclear receptor coactivator 2	NCOA2	TCMSP
MOL026	Corchoroside A_qt	Mineralocorticoid receptor	NR3C2	TCMSP
MOL028	Magnograndiolide	Gamma-aminobutyric acid receptor subunit alpha-1	GABBR1	TCMSP
MOL028	Magnograndiolide	Gamma-aminobutyric-acid receptor alpha-2 subunit	GABRA2	TCMSP
MOL028	Magnograndiolide	Gamma-aminobutyric-acid receptor subunit alpha-6	GABRA6	TCMSP
MOL028	Magnograndiolide	Glutamate receptor 2	GRIA2	TCMSP
MOL032	palmatine	Beta-2 adrenergic receptor	ADRB2	TCMSP
MOL032	palmatine	Androgen receptor	AR	TCMSP
MOL032	palmatine	Calmodulin	CALM1	TCMSP
MOL032	palmatine	Cell division protein kinase 2	CDK2	TCMSP
MOL032	palmatine	Cytochrome P450 3A4	CYP3A4	TCMID
MOL032	palmatine	Estrogen receptor	ESR1	TCMSP
MOL032	palmatine	Estrogen receptor beta	ESR2	TCMSP
MOL032	palmatine	Coagulation factor VII	F7	TCMSP
MOL032	palmatine	Heat shock protein HSP 90	HSP90AA1	TCMSP
MOL032	palmatine	Potassium voltage-gated channel subfamily H member 2	KCNH2	TCMSP
MOL032	palmatine	Nuclear receptor coactivator 2	NCOA2	TCMSP
MOL032	palmatine	Nitric oxide synthase, inducible	NOS2	TCMSP
MOL032	palmatine	Nitric-oxide synthase, endothelial	NOS3	TCMSP
MOL032	palmatine	Proto-oncogene serine/threonine-protein kinase Pim-1	PIM1	TCMSP
MOL032	palmatine	mRNA of PKA Catalytic Subunit C-alpha	PRKACA	TCMSP
MOL032	palmatine	Trypsin-1	PRSS1	TCMSP
MOL032	palmatine	Prostaglandin G/H synthase 1	PTGS1	TCMSP
MOL032	palmatine	Prostaglandin G/H synthase 2	PTGS2	TCMSP
MOL032	palmatine	Retinoic acid receptor RXR-alpha	RXRA	TCMSP
MOL032	palmatine	Sodium channel protein type 5 subunit alpha	SCN5A	TCMSP
MOL032	palmatine	Tyrosine 3-monooxygenase	TH	TCMID
MOL032	palmatine	Tumor necrosis factor	TNF	TCMID
MOL034	quercetin	Multidrug resistance protein 1	ABCB1	TCMID
MOL034	quercetin	Multidrug resistance-associated protein 1	ABCC1	TCMID
MOL034	quercetin	Canalicular multispecific organic anion transporter 1	ABCC2	TCMID
MOL034	quercetin	Multidrug resistance-associated protein 4	ABCC4	TCMID
MOL034	quercetin	Multidrug resistance-associated protein 5	ABCC5	TCMID
MOL034	quercetin	ATP-binding cassette sub-family C member 8	ABCC8	TCMID
MOL034	quercetin	ATP-binding cassette sub-family G member 2	ABCG2	TCMID/TCMSP
MOL034	quercetin	Acetyl-CoA carboxylase 1	ACACA	TCMID/TCMSP
MOL034	quercetin	Acetylcholinesterase	ACHE	TCMSP
MOL034	quercetin	Prostatic acid phosphatase	ACPP	TCMID/TCMSP
MOL034	quercetin	Adiponectin	ADIPOQ	TCMID
MOL034	quercetin	Beta-2 adrenergic receptor	ADRB2	TCMSP
MOL034	quercetin	Angiotensinogen	AGT	TCMID
MOL034	quercetin	Aryl hydrocarbon receptor	AHR	TCMID/TCMSP
MOL034	quercetin	Activator of 90 kDa heat shock protein ATPase homolog 1	AHSA1	TCMID/TCMSP
MOL034	quercetin	Apoptosis-inducing factor 1, mitochondrial	AIFM1	TCMID
MOL034	quercetin	Autoimmune regulator	AIRE	TCMID
MOL034	quercetin	Aldose reductase	AKR1B1	TCMID/TCMSP
MOL034	quercetin	Aldo-keto reductase family 1 member C3	AKR1C3	TCMID
MOL034	quercetin	RAC-alpha serine/threonine-protein kinase	AKT1	TCMID/TCMSP
MOL034	quercetin	Arachidonate 12-lipoxygenase, 12S-type	ALOX12	TCMID
MOL034	quercetin	Arachidonate 15-lipoxygenase	ALOX15	TCMID
MOL034	quercetin	Arachidonate 15-lipoxygenase B	ALOX15B	TCMID
MOL034	quercetin	Arachidonate 5-lipoxygenase	ALOX5	TCMID/TCMSP
MOL034	quercetin	Alkaline phosphatase, tissue-nonspecific isozyme	ALPL	TCMID
MOL034	quercetin	Apolipoprotein B-100	APOB	TCMID
MOL034	quercetin	Androgen receptor	AR	TCMID/TCMSP
MOL034	quercetin	Arylsulfatase H	ARSH	TCMID
MOL034	quercetin	ATP synthase subunit alpha, mitochondrial	ATP5A1	TCMID
MOL034	quercetin	ATP synthase subunit beta, mitochondrial	ATP5B	TCMID
MOL034	quercetin	ATP synthase subunit gamma, mitochondrial	ATP5C1	TCMID
MOL034	quercetin	Thrombomodulin	AutoPico	TCMID
MOL034	quercetin	Neutrophil cytosol factor 1	NCF1	TCMID
MOL034	quercetin	Apoptosis regulator BAX	BAX	TCMID/TCMSP
MOL034	quercetin	Apoptosis regulator Bcl-2	BCL2	TCMID/TCMSP
MOL034	quercetin	Bcl-2-like protein 1	BCL2L1	TCMID/TCMSP
MOL034	quercetin	Baculoviral IAP repeat-containing protein 5	BIRC5	TCMID/TCMSP
MOL034	quercetin	Bone morphogenetic protein 2	BMP2	TCMID
MOL034	quercetin	Carbonic anhydrase 1	CA1	TCMID
MOL034	quercetin	Carbonic anhydrase 14	CA14	TCMID
MOL034	quercetin	Carbonic anhydrase 2	CA2	TCMID
MOL034	quercetin	Carbonic anhydrase 6	CA6	TCMID
MOL034	quercetin	Carbonic anhydrase 7	CA7	TCMID
MOL034	quercetin	Calcium-binding and coiled-coil domain-containing protein 1	CALCOCO1	TCMID
MOL034	quercetin	Calmodulin	CALM1	TCMID/TCMSP
MOL034	quercetin	Caspase-3	CASP3	TCMID/TCMSP
MOL034	quercetin	Caspase-7	CASP7	TCMID
MOL034	quercetin	Caspase-8	CASP8	TCMID/TCMSP
MOL034	quercetin	Caspase-9	CASP9	TCMID/TCMSP
MOL034	quercetin	Catalase	CAT	TCMID
MOL034	quercetin	Caveolin-1	CAV1	TCMID/TCMSP
MOL034	quercetin	Carbonyl reductase family member 4	CBR4	TCMID
MOL034	quercetin	C-C motif chemokine 2	CCL2	TCMID/TCMSP
MOL034	quercetin	C-C motif chemokine 21	CCL21	TCMID
MOL034	quercetin	G2/mitotic-specific cyclin-B1	CCNB1	TCMID/TCMSP
MOL034	quercetin	G1/S-specific cyclin-D1	CCND1	TCMID/TCMSP
MOL034	quercetin	CD40 ligand	CD40LG	TCMID/TCMSP
MOL034	quercetin	CD9 antigen	CD9	TCMID
MOL034	quercetin	CD97 antigen	CD97	TCMID
MOL034	quercetin	Cyclin-dependent kinase 1	CDK1	TCMID/TCMSP
MOL034	quercetin	Cyclin-dependent kinase 2	CDK2	TCMID
MOL034	quercetin	Cyclin-dependent kinase inhibitor 1	CDKN1A	TCMID/TCMSP
MOL034	quercetin	Cystic fibrosis transmembrane conductance regulator	CFTR	TCMID
MOL034	quercetin	Serine/threonine-protein kinase Chk2	CHEK2	TCMID/TCMSP
MOL034	quercetin	Inhibitor of nuclear factor kappa-B kinase subunit alpha	CHUK	TCMID/TCMSP
MOL034	quercetin	Creatine kinase B-type	CKB	TCMID
MOL034	quercetin	Claudin-4	CLDN4	TCMID/TCMSP
MOL034	quercetin	Collagen alpha-1(I) chain	COL1A1	TCMID/TCMSP
MOL034	quercetin	Collagen alpha-1(II) chain	COL2A1	TCMID
MOL034	quercetin	Collagen alpha-1(III) chain	COL3A1	TCMID/TCMSP
MOL034	quercetin	Catechol O-methyltransferase	COMT	TCMID
MOL034	quercetin	C-reactive protein	CRP	TCMID/TCMSP
MOL034	quercetin	Granulocyte-macrophage colony-stimulating factor	CSF2	TCMID
MOL034	quercetin	Alpha-S1-casein	CSN1S1	TCMID
MOL034	quercetin	Casein kinase II subunit alpha	CSNK2A1	TCMID
MOL034	quercetin	Catenin beta-1	CTNNB1	TCMID
MOL034	quercetin	Cathepsin D	CTSD	TCMID/TCMSP
MOL034	quercetin	C-X-C motif chemokine 10	CXCL10	TCMID/TCMSP
MOL034	quercetin	C-X-C motif chemokine 11	CXCL11	TCMID/TCMSP
MOL034	quercetin	C-X-C motif chemokine 2	Cxcl2	TCMID/TCMSP
MOL034	quercetin	Interleukin-8	CXCL8	TCMID/TCMSP
MOL034	quercetin	Cytochrome c	CYCS	TCMID
MOL034	quercetin	Cytochrome P450 19A1	CYP19A1	TCMID
MOL034	quercetin	Cytochrome P450 1A1	CYP1A1	TCMID/TCMSP
MOL034	quercetin	Cytochrome P450 1A2	CYP1A2	TCMID/TCMSP
MOL034	quercetin	Cytochrome P450 1B1	CYP1B1	TCMID/TCMSP
MOL034	quercetin	Cytochrome P450 2C8	CYP2C8	TCMID
MOL034	quercetin	Cytochrome P450 2C9	CYP2C9	TCMID
MOL034	quercetin	Cytochrome P450 2E1	CYP2E1	TCMID
MOL034	quercetin	Cytochrome P450 3A4	CYP3A4	TCMID/TCMSP
MOL034	quercetin	Cytochrome P450 3A5	CYP3A5	TCMID
MOL034	quercetin	DDB1- and CUL4-associated factor 5	DCAF5	TCMID/TCMSP
MOL034	quercetin	2,4-dienoyl-CoA reductase, mitochondrial	DECR1	TCMID
MOL034	quercetin	Type I iodothyronine deiodinase	DIO1	TCMID/TCMSP
MOL034	quercetin	Type II iodothyronine deiodinase	DIO2	TCMID
MOL034	quercetin	Dynein heavy chain 8, axonemal	DNAH8	TCMID
MOL034	quercetin	Protein Dos	DOS	TCMID
MOL034	quercetin	Dipeptidyl peptidase IV	DPP4	TCMSP
MOL034	quercetin	D(4) dopamine receptor	DRD4	TCMID
MOL034	quercetin	Dual oxidase 2	DUOX2	TCMID/TCMSP
MOL034	quercetin	Transcription factor E2F1	E2F1	TCMID/TCMSP
MOL034	quercetin	Transcription factor E2F2	E2F2	TCMID
MOL034	quercetin	Pro-epidermal growth factor	EGF	TCMID/TCMSP
MOL034	quercetin	Epidermal growth factor receptor	EGFR	TCMID/TCMSP
MOL034	quercetin	Early growth response protein 1	EGR1	TCMID
MOL034	quercetin	Interferon-induced, double-stranded RNA-activated protein kinase	EIF2AK2	TCMID
MOL034	quercetin	Eukaryotic translation initiation factor 2 subunit 1	EIF2S1	TCMID
MOL034	quercetin	Eukaryotic translation initiation factor 6	Eif6	TCMID/TCMSP
MOL034	quercetin	Neutrophil elastase	ELANE	TCMID
MOL034	quercetin	ETS domain-containing protein Elk-1	ELK1	TCMID/TCMSP
MOL034	quercetin	Receptor tyrosine-protein kinase erbB-2	ERBB2	TCMID/TCMSP
MOL034	quercetin	Receptor tyrosine-protein kinase erbB-3	ERBB3	TCMID/TCMSP
MOL034	quercetin	Transcription factor Sp1	ERCC2	TCMID
MOL034	quercetin	Estrogen receptor	ESR1	TCMID
MOL034	quercetin	Estrogen receptor beta	ESR2	TCMID
MOL034	quercetin	Coagulation factor Xa	F10	TCMSP
MOL034	quercetin	Thrombin	F2	TCMSP
MOL034	quercetin	Tissue factor	F3	TCMID/TCMSP
MOL034	quercetin	Coagulation factor VII	F7	TCMSP
MOL034	quercetin	Tumor necrosis factor ligand superfamily member 6	FASLG	TCMID
MOL034	quercetin	40S ribosomal protein S30	FAU	TCMID
MOL034	quercetin	Fibronectin	FN1	TCMID
MOL034	quercetin	Proto-oncogene c-Fos	FOS	TCMID/TCMSP
MOL034	quercetin	Forkhead box protein E1	FOXE1	TCMID
MOL034	quercetin	Galactoside 3(4)-L-fucosyltransferase	FUT3	TCMID
MOL034	quercetin	Gamma-aminobutyric acid receptor subunit alpha-1	GABBR1	TCMSP
MOL034	quercetin	Growth arrest and DNA damage-inducible protein GADD45 alpha	GADD45A	TCMID
MOL034	quercetin	1,4-alpha-glucan-branching enzyme	GBE1	TCMID
MOL034	quercetin	Glucagon	GCG	TCMID
MOL034	quercetin	Growth/differentiation factor 15	GDF15	TCMID
MOL034	quercetin	Gap junction alpha-1 protein	GJA1	TCMID/TCMSP
MOL034	quercetin	Lactoylglutathione lyase	GLO1	TCMID
MOL034	quercetin	Glutathione peroxidase 1	GPX1	TCMID
MOL034	quercetin	Glutathione peroxidase 2	GPX2	TCMID
MOL034	quercetin	Phospholipid hydroperoxide glutathione peroxidase, mitochondrial	GPX4	TCMID
MOL034	quercetin	Epididymal secretory glutathione peroxidase	GPX5	TCMID
MOL034	quercetin	Glycogen synthase kinase-3 alpha	GSK3A	TCMID
MOL034	quercetin	Glycogen synthase kinase-3 beta	GSK3B	TCMID
MOL034	quercetin	Glutathione reductase, mitochondrial	GSR	TCMID
MOL034	quercetin	Glutathione S-transferase Mu 1	GSTM1	TCMID/TCMSP
MOL034	quercetin	Glutathione S-transferase Mu 2	GSTM2	TCMID/TCMSP
MOL034	quercetin	Glutathione S-transferase P	GSTP1	TCMID/TCMSP
MOL034	quercetin	Beta-glucuronidase	GUSB	TCMID
MOL034	quercetin	DNA gyrase subunit B	gyrB	TCMSP
MOL034	quercetin	Protein hairless	H	TCMID
MOL034	quercetin	Hyaluronan synthase 2	HAS2	TCMID/TCMSP
MOL034	quercetin	Tyrosine-protein kinase HCK	HCK	TCMID
MOL034	quercetin	Histidine decarboxylase	HDC	TCMID
MOL034	quercetin	E3 ISG15--protein ligase HERC5	HERC5	TCMID/TCMSP
MOL034	quercetin	3-hydroxyisobutyryl-CoA hydrolase, mitochondrial	HIBCH	TCMID
MOL034	quercetin	Hypoxia-inducible factor 1-alpha	HIF1A	TCMID/TCMSP
MOL034	quercetin	Hexokinase-2	HK2	TCMID/TCMSP
MOL034	quercetin	High mobility group protein B1	HMGB1	TCMID
MOL034	quercetin	Heme oxygenase 1	HMOX1	TCMID/TCMSP
MOL034	quercetin	Hematopoietic prostaglandin D synthase	HPGDS	TCMID
MOL034	quercetin	Estradiol 17-beta-dehydrogenase 2	HSD17B2	TCMID
MOL034	quercetin	Heat shock factor protein 1	HSF1	TCMID/TCMSP
MOL034	quercetin	Heat shock factor protein 2	HSF2	TCMID
MOL034	quercetin	Heat shock protein HSP 90-alpha	HSP90AA1	TCMID/TCMSP
MOL034	quercetin	Heat shock 70 kDa protein 4	HSPA4	TCMID
MOL034	quercetin	78 kDa glucose-regulated protein	HSPA5	TCMID/TCMSP
MOL034	quercetin	Heat shock cognate 71 kDa protein	HSPA8	TCMID
MOL034	quercetin	Heat shock protein beta-1	HSPB1	TCMID/TCMSP
MOL034	quercetin	Intestinal-type alkaline phosphatase	IAP	TCMID
MOL034	quercetin	Intercellular adhesion molecule 1	ICAM1	TCMID/TCMSP
MOL034	quercetin	Interferon gamma	IFNG	TCMID/TCMSP
MOL034	quercetin	Insulin-like growth factor II	IGF2	TCMID/TCMSP
MOL034	quercetin	Insulin-like growth factor-binding protein 3	IGFBP3	TCMID/TCMSP
MOL034	quercetin	Inhibitor of nuclear factor kappa-B kinase subunit beta	IKBKB	TCMID
MOL034	quercetin	Interleukin-10	IL10	TCMID/TCMSP
MOL034	quercetin	Interleukin-1 alpha	IL1A	TCMID/TCMSP
MOL034	quercetin	Interleukin-1 beta	IL1B	TCMID/TCMSP
MOL034	quercetin	Interleukin-2	IL2	TCMID/TCMSP
MOL034	quercetin	Interleukin-2 receptor subunit alpha	IL2RA	TCMID
MOL034	quercetin	Interleukin-6	IL6	TCMID/TCMSP
MOL034	quercetin	Insulin receptor	INSR	TCMID/TCMSP
MOL034	quercetin	Interferon regulatory factor 1	IRF1	TCMID/TCMSP
MOL034	quercetin	Inositol-3-phosphate synthase 1	ISYNA1	TCMID
MOL034	quercetin	Tyrosine-protein kinase JAK2	JAK2	TCMID
MOL034	quercetin	Transcription factor AP-1	JUN	TCMID/TCMSP
MOL034	quercetin	Histone acetyltransferase KAT5	KAT5	TCMID
MOL034	quercetin	Potassium voltage-gated channel subfamily H member 2	KCNH2	TCMSP
MOL034	quercetin	Killer cell lectin-like receptor subfamily B member 1	KLRB1	TCMID
MOL034	quercetin	NKG2-D type II integral membrane protein	KLRK1	TCMID
MOL034	quercetin	Probable leucine--tRNA ligase, mitochondrial	LARS2	TCMID
MOL034	quercetin	L-lactate dehydrogenase A chain	LDHA	TCMID
MOL034	quercetin	L-lactate dehydrogenase A-like 6A	LDHAL6A	TCMID
MOL034	quercetin	L-lactate dehydrogenase A-like 6B	LDHAL6B	TCMID
MOL034	quercetin	L-lactate dehydrogenase B chain	LDHB	TCMID
MOL034	quercetin	L-lactate dehydrogenase C chain	LDHC	TCMID
MOL034	quercetin	Lipoyl synthase, mitochondrial	LIAS	TCMID
MOL034	quercetin	Epidermis-type lipoxygenase 3	LOXE3	TCMID
MOL034	quercetin	Amine oxidase [flavin-containing] A	MAOA	TCMID
MOL034	quercetin	Amine oxidase [flavin-containing] B	MAOB	TCMSP
MOL034	quercetin	Mitogen-activated protein kinase 1	MAPK1	TCMID/TCMSP
MOL034	quercetin	Mitogen-activated protein kinase kinase kinase 14	MAPK14	TCMID
MOL034	quercetin	Mitogen-activated protein kinase 8	MAPK8	TCMID
MOL034	quercetin	Maltase-glucoamylase, intestinal	MGAM	TCMID/TCMSP
MOL034	quercetin	Interstitial collagenase	MMP1	TCMID/TCMSP
MOL034	quercetin	Collagenase 3	MMP13	TCMID
MOL034	quercetin	72 kDa type IV collagenase	MMP2	TCMID/TCMSP
MOL034	quercetin	Stromelysin-1	MMP3	TCMSP
MOL034	quercetin	Matrix metalloproteinase-9	MMP9	TCMID/TCMSP
MOL034	quercetin	Myeloperoxidase	MPO	TCMID/TCMSP
MOL034	quercetin	Metallothionein-1A	MT1A	TCMID
MOL034	quercetin	Metallothionein-1B	MT1B	TCMID
MOL034	quercetin	Metallothionein-1E	MT1E	TCMID
MOL034	quercetin	Metallothionein-1F	MT1F	TCMID
MOL034	quercetin	Metallothionein-1G	MT1G	TCMID
MOL034	quercetin	Metallothionein-1H	MT1H	TCMID
MOL034	quercetin	Metallothionein-1X	MT1X	TCMID
MOL034	quercetin	Metallothionein-2	MT2	TCMID
MOL034	quercetin	Metallothionein-4	MT4	TCMID
MOL034	quercetin	Serine/threonine-protein kinase mTOR	MTOR	TCMID
MOL034	quercetin	Myc proto-oncogene protein	MYC	TCMID/TCMSP
MOL034	quercetin	Neutrophil cytosol factor 1	NCF1	TCMSP
MOL034	quercetin	Nuclear receptor coactivator 2	NCOA2	TCMSP
MOL034	quercetin	Bifunctional protein NCOAT	NCOAT	TCMID
MOL034	quercetin	Nuclear factor erythroid 2-related factor 2	NFE2L2	TCMID/TCMSP
MOL034	quercetin	Nuclear factor NF-kappa-B p105 subunit	NFKB1	TCMID
MOL034	quercetin	NF-kappa-B inhibitor alpha	NFKBIA	TCMID/TCMSP
MOL034	quercetin	Homeobox protein Nkx-3.1	NKX3-1	TCMID/TCMSP
MOL034	quercetin	NACHT, LRR and PYD domains-containing protein 1	NLRP1	TCMID
MOL034	quercetin	Nitric oxide synthase, inducible	NOS2	TCMID
MOL034	quercetin	Nitric oxide synthase, endothelial	NOS3	TCMID/TCMSP
MOL034	quercetin	NADPH oxidase 4	NOX4	TCMID
MOL034	quercetin	Puromycin-sensitive aminopeptidase	NPEPPS	TCMID/TCMSP
MOL034	quercetin	Atrial natriuretic peptide receptor 2	NPR2	TCMID
MOL034	quercetin	NAD(P)H dehydrogenase [quinone] 1	NQO1	TCMID/TCMSP
MOL034	quercetin	Ribosyldihydronicotinamide dehydrogenase [quinone]	NQO2	TCMID
MOL034	quercetin	Nuclear receptor subfamily 1 group I member 2	NR1I2	TCMID/TCMSP
MOL034	quercetin	Nuclear receptor subfamily 1 group I member 3	NR1I3	TCMID/TCMSP
MOL034	quercetin	5'-nucleotidase	NT5E	TCMID
MOL034	quercetin	Ornithine decarboxylase	ODC1	TCMID/TCMSP
MOL034	quercetin	Oxidized low-density lipoprotein receptor 1	OLR1	TCMID
MOL034	quercetin	Mitochondrial inner membrane protein OXA1L	OXA1L	TCMID
MOL034	quercetin	Cyclin-dependent kinase inhibitor 2A, isoforms 1/2/3	PAL_GLEAN10005878	TCMID/TCMSP
MOL034	quercetin	Poly [ADP-ribose] polymerase 1	PARP1	TCMID/TCMSP
MOL034	quercetin	Proliferating cell nuclear antigen	PCNA	TCMID
MOL034	quercetin	Procollagen C-endopeptidase enhancer 1	PCOLCE	TCMID/TCMSP
MOL034	quercetin	PH-interacting protein	PHIP	TCMID
MOL034	quercetin	Phosphorylase b kinase regulatory subunit alpha, skeletal muscle isoform	PHKA1	TCMID
MOL034	quercetin	Phosphorylase b kinase regulatory subunit alpha, liver isoform	PHKA2	TCMID
MOL034	quercetin	Phosphorylase b kinase regulatory subunit beta	PHKB	TCMID
MOL034	quercetin	Phosphorylase b kinase gamma catalytic chain, skeletal muscle isoform	PHKG1	TCMID
MOL034	quercetin	Phosphorylase b kinase gamma catalytic chain, testis/liver isoform	PHKG2	TCMID
MOL034	quercetin	Phosphatidylinositol 4,5-bisphosphate 3-kinase catalytic subunit gamma isoform	PIK3CA	TCMID/TCMSP
MOL034	quercetin	Serine/threonine-protein kinase pim-1	PIM1	TCMID
MOL034	quercetin	Phospholipase A2	PLA2G1B	TCMID
MOL034	quercetin	Tissue-type plasminogen activator	PLAT	TCMID/TCMSP
MOL034	quercetin	Urokinase-type plasminogen activator	PLAU	TCMID/TCMSP
MOL034	quercetin	Urokinase plasminogen activator surface receptor	PLAUR	TCMID
MOL034	quercetin	Plasminogen	PLG	TCMID
MOL034	quercetin	Serum paraoxonase/arylesterase 1	PON1	TCMID/TCMSP
MOL034	quercetin	Serum paraoxonase/arylesterase 2	PON2	TCMID
MOL034	quercetin	NADPH--cytochrome P450 reductase	POR	TCMSP
MOL034	quercetin	Peroxisome proliferator-activated receptor alpha	PPARA	TCMID/TCMSP
MOL034	quercetin	Peroxisome proliferator-activated receptor delta	PPARD	TCMID/TCMSP
MOL034	quercetin	Peroxisome proliferator-activated receptor gamma	PPARG	TCMID/TCMSP
MOL034	quercetin	Peroxisome proliferator-activated receptor gamma coactivator 1-alpha	PPARGC1A	TCMID
MOL034	quercetin	Peptidyl-prolyl cis-trans isomerase C	PPIC	TCMID
MOL034	quercetin	Peptidyl-prolyl cis-trans isomerase G	PPIG	TCMID
MOL034	quercetin	PR domain zinc finger protein 2	PRDM2	TCMID
MOL034	quercetin	5'-AMP-activated protein kinase catalytic subunit alpha-2	PRKAA2	TCMID
MOL034	quercetin	mRNA of PKA Catalytic Subunit C-alpha	PRKACA	TCMSP
MOL034	quercetin	Protein kinase C alpha type	PRKCA	TCMID/TCMSP
MOL034	quercetin	Protein kinase C beta type	PRKCB	TCMID/TCMSP
MOL034	quercetin	Trypsin-1	PRSS1	TCMSP
MOL034	quercetin	Peroxidase C1A	PRXC1A	TCMSP
MOL034	quercetin	26S proteasome non-ATPase regulatory subunit 3	PSMD3	TCMID/TCMSP
MOL034	quercetin	Phosphatidylinositol 3,4,5-trisphosphate 3-phosphatase and dual-specificity protein phosphatase PTEN	PTEN	TCMID/TCMSP
MOL034	quercetin	Prostaglandin E2 receptor EP3 subtype	PTGER3	TCMID/TCMSP
MOL034	quercetin	Prostaglandin G/H synthase 1	PTGS1	TCMID/TCMSP
MOL034	quercetin	Prostaglandin G/H synthase 2	PTGS2	TCMID/TCMSP
MOL034	quercetin	Focal adhesion kinase 1	PTK2	TCMID
MOL034	quercetin	Glutaminyl-peptide cyclotransferase	QPCT	TCMID
MOL034	quercetin	RAF proto-oncogene serine/threonine-protein kinase	RAF1	TCMID/TCMSP
MOL034	quercetin	Ras GTPase-activating protein 1	RASA1	TCMID/TCMSP
MOL034	quercetin	Ras association domain-containing protein 1	RASSF1	TCMID/TCMSP
MOL034	quercetin	Retinoblastoma-associated protein	RB1	TCMID/TCMSP
MOL034	quercetin	Transcription factor p65	RELA	TCMID/TCMSP
MOL034	quercetin	Eosinophil cationic protein	RNASE3	TCMID
MOL034	quercetin	Ribosomal protein S6 kinase alpha-5	RPS6KA5	TCMID
MOL034	quercetin	Protein CBFA2T1	RUNX1T1	TCMID/TCMSP
MOL034	quercetin	Runt-related transcription factor 2	RUNX2	TCMID/TCMSP
MOL034	quercetin	Retinoic acid receptor RXR-alpha	RXRA	TCMSP
MOL034	quercetin	Sodium channel protein type 5 subunit alpha	SCN5A	TCMSP
MOL034	quercetin	Amiloride-sensitive sodium channel subunit alpha	SCNN1A	TCMID
MOL034	quercetin	E-selectin	SELE	TCMID/TCMSP
MOL034	quercetin	Plasminogen activator inhibitor 1	SERPINE1	TCMID/TCMSP
MOL034	quercetin	Histone-lysine N-methyltransferase SETD2	SETD2	TCMID
MOL034	quercetin	SHC-transforming protein 1	SHC1	TCMID
MOL034	quercetin	Nucleotide exchange factor SIL1	SIL1	TCMID
MOL034	quercetin	NAD-dependent protein deacetylase sirtuin-1	SIRT1	TCMID
MOL034	quercetin	Monocarboxylate transporter 1	SLC16A1	TCMID
MOL034	quercetin	Monocarboxylate transporter 2	SLC16A7	TCMID
MOL034	quercetin	Solute carrier family 23 member 1	SLC23A1	TCMID
MOL034	quercetin	ADP/ATP translocase 1	SLC25A4	TCMID
MOL034	quercetin	Solute carrier family 2, facilitated glucose transporter member 1	SLC2A1	TCMID
MOL034	quercetin	Solute carrier family 2, facilitated glucose transporter member 2	SLC2A2	TCMID
MOL034	quercetin	Solute carrier family 2, facilitated glucose transporter member 4	SLC2A4	TCMID/TCMSP
MOL034	quercetin	UDP-galactose translocator	SLC35A2	TCMID
MOL034	quercetin	Membrane-associated transporter protein	SLC45A2	TCMID
MOL034	quercetin	Sodium/glucose cotransporter 1	SLC5A1	TCMID
MOL034	quercetin	Sodium/iodide cotransporter	SLC5A5	TCMID
MOL034	quercetin	Solute carrier organic anion transporter family member 2B1	SLCO2B1	TCMID
MOL034	quercetin	Mothers against decapentaplegic homolog 7	SMAD7	TCMID
MOL034	quercetin	Structural maintenance of chromosomes protein 2	SMC2	TCMID
MOL034	quercetin	Superoxide dismutase [Cu-Zn]	SOD1	TCMID/TCMSP
MOL034	quercetin	Superoxide dismutase [Mn], mitochondrial	SOD2	TCMID
MOL034	quercetin	Osteopontin	SPP1	TCMID/TCMSP
MOL034	quercetin	Proto-oncogene tyrosine-protein kinase Src	SRC	TCMID
MOL034	quercetin	Signal transducer and activator of transcription 1-alpha/beta	STAT1	TCMID/TCMSP
MOL034	quercetin	Serine/threonine-protein kinase 17B	STK17B	TCMID
MOL034	quercetin	Steryl-sulfatase	STS	TCMID
MOL034	quercetin	Sulfotransferase 1A1	SULT1A1	TCMID
MOL034	quercetin	Sulfotransferase 1A3/1A4	SULT1A3	TCMID
MOL034	quercetin	Estrogen sulfotransferase	SULT1E1	TCMID/TCMSP
MOL034	quercetin	Serine/threonine-protein kinase TBK1	TBK1	TCMID
MOL034	quercetin	Tesmin	TESMIN	TCMID
MOL034	quercetin	Protransforming growth factor alpha	TGFA	TCMID
MOL034	quercetin	Transforming growth factor beta-1	TGFB1	TCMID/TCMSP
MOL034	quercetin	Thrombomodulin	THBD	TCMSP
MOL034	quercetin	Tumor necrosis factor	TNF	TCMID/TCMSP
MOL034	quercetin	Tumor necrosis factor receptor superfamily member 11A	TNFRSF11A	TCMID
MOL034	quercetin	Tumor necrosis factor ligand superfamily member 10	TNFSF10	TCMID
MOL034	quercetin	Tumor necrosis factor ligand superfamily member 11	TNFSF11	TCMID
MOL034	quercetin	DNA topoisomerase 1	TOP1	TCMID/TCMSP
MOL034	quercetin	DNA topoisomerase II	TOP2	TCMSP
MOL034	quercetin	DNA topoisomerase 2-alpha	TOP2A	TCMID/TCMSP
MOL034	quercetin	Cellular tumor antigen p53	TP53	TCMID/TCMSP
MOL034	quercetin	Tubulin polyglutamylase complex subunit 2	TPGS2	TCMID
MOL034	quercetin	Translocator protein	TSPO	TCMID
MOL034	quercetin	Tyrosinase	TYR	TCMID
MOL034	quercetin	Polyubiquitin-C	UBC	TCMID
MOL034	quercetin	UDP-glucuronosyltransferase 3A1	UGT3A1	TCMID
MOL034	quercetin	Usher syndrome type-1G protein	USH1G	TCMID
MOL034	quercetin	Vascular cell adhesion protein 1	VCAM1	TCMID/TCMSP
MOL034	quercetin	Vascular endothelial growth factor A	VEGFA	TCMID/TCMSP
MOL034	quercetin	NADPH--cytochrome P450 reductase	POR	TCMID
MOL034	quercetin	X-box-binding protein 1	XBP1	TCMID
MOL034	quercetin	Xanthine dehydrogenase/oxidase	XDH	TCMID/TCMSP
MOL038	coptisine	Acyl-coenzyme A thioesterase 11	ACOT11	TCMID
MOL038	coptisine	Androgen receptor	AR	TCMSP
MOL038	coptisine	G1/S-specific cyclin-D1	CCND1	TCMID
MOL038	coptisine	Estrogen receptor	ESR1	TCMSP
MOL038	coptisine	Potassium voltage-gated channel subfamily H member 2	KCNH2	TCMSP
MOL038	coptisine	Prolyl 3-hydroxylase 1	LEPRE1	TCMID
MOL038	coptisine	Amine oxidase [flavin-containing] A	MAOA	TCMID
MOL038	coptisine	Nitric oxide synthase, inducible	NOS2	TCMSP
MOL038	coptisine	Nitric-oxide synthase, endothelial	NOS3	TCMSP
MOL038	coptisine	Trypsin-1	PRSS1	TCMSP
MOL038	coptisine	Prostaglandin G/H synthase 1	PTGS1	TCMSP
MOL038	coptisine	Prostaglandin G/H synthase 2	PTGS2	TCMSP
MOL038	coptisine	Sodium channel protein type 5 subunit alpha	SCN5A	TCMSP
MOL041	Worenine	Androgen receptor	AR	TCMSP
MOL041	Worenine	Serine/threonine-protein kinase Chk1	CHEK1	TCMSP
MOL041	Worenine	Estrogen receptor	ESR1	TCMSP
MOL041	Worenine	Nitric oxide synthase, inducible	NOS2	TCMSP
MOL041	Worenine	Proto-oncogene serine/threonine-protein kinase Pim-1	PIM1	TCMSP
MOL041	Worenine	Prostaglandin G/H synthase 1	PTGS1	TCMSP
MOL041	Worenine	Prostaglandin G/H synthase 2	PTGS2	TCMSP
MOL095	rutaecarpine	Agouti-related protein	AGRP	TCMID
MOL095	rutaecarpine	Aryl hydrocarbon receptor	AHR	TCMID
MOL095	rutaecarpine	Aldehyde dehydrogenase family 3 member B2	ALDH3B2	TCMID
MOL095	rutaecarpine	Androgen receptor	AR	TCMSP
MOL095	rutaecarpine	Calcitonin gene-related peptide 2	CALCB	TCMID
MOL095	rutaecarpine	Serine/threonine-protein kinase Chk1	CHEK1	TCMSP
MOL095	rutaecarpine	DNA-directed RNA polymerase III subunit RPC9	CRCP	TCMID
MOL095	rutaecarpine	Cytochrome P450 1A1	CYP1A1	TCMID
MOL095	rutaecarpine	Cytochrome P450 1A2	CYP1A2	TCMID/TCMSP
MOL095	rutaecarpine	Cytochrome P450 1B1	CYP1B1	TCMID
MOL095	rutaecarpine	Cytochrome P450 2B6	CYP2B6	TCMID/TCMSP
MOL095	rutaecarpine	Cytochrome P450 3A4	CYP3A4	TCMID/TCMSP
MOL095	rutaecarpine	Coagulation factor Xa	F10	TCMSP
MOL095	rutaecarpine	5-hydroxytryptamine receptor 3A	HTR3A	TCMSP
MOL095	rutaecarpine	Interferon gamma	IFNG	TCMID
MOL095	rutaecarpine	Interleukin-2	IL2	TCMID
MOL095	rutaecarpine	Interleukin-4	IL4	TCMID/TCMSP
MOL095	rutaecarpine	72 kDa type IV collagenase	MMP2	TCMID/TCMSP
MOL095	rutaecarpine	Matrix metalloproteinase-9	MMP9	TCMID/TCMSP
MOL095	rutaecarpine	Nitric-oxide synthase, endothelial	NOS3	TCMSP
MOL095	rutaecarpine	Pro-neuropeptide Y	NPY	TCMID
MOL095	rutaecarpine	Phosphatidylinositol-4,5-bisphosphate 3-kinase catalytic subunit, gamma isoform	PIK3CA	TCMSP
MOL095	rutaecarpine	Peptidyl-prolyl cis-trans isomerase G	PPIG	TCMID
MOL095	rutaecarpine	mRNA of PKA Catalytic Subunit C-alpha	PRKACA	TCMSP
MOL095	rutaecarpine	Prostaglandin G/H synthase 1	PTGS1	TCMSP
MOL095	rutaecarpine	Prostaglandin G/H synthase 2	PTGS2	TCMID/TCMSP
MOL095	rutaecarpine	Retinoic acid receptor RXR-alpha	RXRA	TCMSP
MOL095	rutaecarpine	Sodium channel protein type 5 subunit alpha	SCN5A	TCMSP
MOL095	rutaecarpine	Tumor necrosis factor	TNF	TCMID/TCMSP
MOL095	rutaecarpine	Transient receptor potential cation channel subfamily V member 1	TRPV1	TCMID
MOL095	rutaecarpine	Transient receptor potential cation channel subfamily V member 2	TRPV2	TCMID
MOL095	rutaecarpine	Transient receptor potential cation channel subfamily V member 3	TRPV3	TCMID
MOL095	rutaecarpine	Transient receptor potential cation channel subfamily V member 4	TRPV4	TCMID
MOL095	rutaecarpine	Transient receptor potential cation channel subfamily V member 5	TRPV5	TCMID
MOL104	isorhamnetin	Multidrug resistance protein 1	ABCB1	TCMID
MOL104	isorhamnetin	Multidrug resistance-associated protein 1	ABCC1	TCMID
MOL104	isorhamnetin	Acetylcholinesterase	ACHE	TCMSP
MOL104	isorhamnetin	Angiotensinogen	AGT	TCMID
MOL104	isorhamnetin	Aldose reductase	AKR1B1	TCMSP
MOL104	isorhamnetin	RAC-alpha serine/threonine-protein kinase	AKT1	TCMID
MOL104	isorhamnetin	Androgen receptor	AR	TCMSP
MOL104	isorhamnetin	Calmodulin	CALM1	TCMSP
MOL104	isorhamnetin	Cytochrome P450-cam	camC	TCMSP
MOL104	isorhamnetin	Cyclin-A2	CCNA2	TCMSP
MOL104	isorhamnetin	Cell division protein kinase 2	CDK2	TCMSP
MOL104	isorhamnetin	Serine/threonine-protein kinase Chk1	CHEK1	TCMSP
MOL104	isorhamnetin	Cytochrome P450 1A1	CYP1A1	TCMID
MOL104	isorhamnetin	Cytochrome P450 1A2	CYP1A2	TCMID
MOL104	isorhamnetin	Cytochrome P450 1B1	CYP1B1	TCMID
MOL104	isorhamnetin	Dipeptidyl peptidase IV	DPP4	TCMSP
MOL104	isorhamnetin	Pro-epidermal growth factor	EGF	TCMID
MOL104	isorhamnetin	Estrogen receptor	ESR1	TCMSP
MOL104	isorhamnetin	Estrogen receptor beta	ESR2	TCMSP
MOL104	isorhamnetin	Thrombin	F2	TCMSP
MOL104	isorhamnetin	Coagulation factor VII	F7	TCMSP
MOL104	isorhamnetin	Gamma-aminobutyric acid receptor subunit alpha-1	GABBR1	TCMSP
MOL104	isorhamnetin	1,4-alpha-glucan-branching enzyme	GBE1	TCMID
MOL104	isorhamnetin	Glutamate receptor 2	GRIA2	TCMSP
MOL104	isorhamnetin	Glycogen synthase kinase-3 beta	GSK3B	TCMSP
MOL104	isorhamnetin	Heat shock protein HSP 90	HSP90AA1	TCMSP
MOL104	isorhamnetin	Inositol-3-phosphate synthase 1	ISYNA1	TCMID
MOL104	isorhamnetin	Amine oxidase [flavin-containing] B	MAOB	TCMSP
MOL104	isorhamnetin	Mitogen-activated protein kinase 14	MAPK14	TCMSP
MOL104	isorhamnetin	Nanos homolog 2	NANOS2	TCMID
MOL104	isorhamnetin	Neutrophil cytosol factor 1	NCF1	TCMID/TCMSP
MOL104	isorhamnetin	Nuclear receptor coactivator 1	NCOA1	TCMSP
MOL104	isorhamnetin	Nuclear receptor coactivator 2	NCOA2	TCMSP
MOL104	isorhamnetin	Nitric oxide synthase, inducible	NOS2	TCMID/TCMSP
MOL104	isorhamnetin	Nitric-oxide synthase, endothelial	NOS3	TCMSP
MOL104	isorhamnetin	Oxysterols receptor LXR-alpha	NR1H3	TCMID
MOL104	isorhamnetin	Oxidized low-density lipoprotein receptor 1	OLR1	TCMID/TCMSP
MOL104	isorhamnetin	Phosphatidylinositol-4,5-bisphosphate 3-kinase catalytic subunit, gamma isoform	PIK3CA	TCMSP
MOL104	isorhamnetin	Proto-oncogene serine/threonine-protein kinase Pim-1	PIM1	TCMSP
MOL104	isorhamnetin	DNA polymerase delta subunit 2	POLD2	TCMID
MOL104	isorhamnetin	Serum paraoxonase/arylesterase 2	PON2	TCMID
MOL104	isorhamnetin	Peroxisome proliferator activated receptor delta	PPARD	TCMSP
MOL104	isorhamnetin	Peroxisome proliferator activated receptor gamma	PPARG	TCMSP
MOL104	isorhamnetin	mRNA of PKA Catalytic Subunit C-alpha	PRKACA	TCMSP
MOL104	isorhamnetin	Trypsin-1	PRSS1	TCMSP
MOL104	isorhamnetin	Prostaglandin G/H synthase 1	PTGS1	TCMSP
MOL104	isorhamnetin	Prostaglandin G/H synthase 2	PTGS2	TCMSP
MOL104	isorhamnetin	mRNA of Protein-tyrosine phosphatase, non-receptor type 1	PTPN1	TCMSP
MOL104	isorhamnetin	Glycogen phosphorylase, muscle form	PYGM	TCMSP
MOL104	isorhamnetin	Transcription factor p65	RELA	TCMID/TCMSP
MOL104	isorhamnetin	Transcriptional-regulating factor 1	TRERF1	TCMID
MOL104	isorhamnetin	Xanthine dehydrogenase/oxidase	XDH	TCMID/TCMSP
MOL106	beta-sitosterol	ATP-binding cassette sub-family A member 1	ABCA1	TCMID
MOL106	beta-sitosterol	ATP-binding cassette sub-family G member 4	ABCA4	TCMID
MOL106	beta-sitosterol	ATP-binding cassette sub-family G member 1	ABCG1	TCMID
MOL106	beta-sitosterol	ATP-binding cassette sub-family G member 5	ABCG5	TCMID
MOL106	beta-sitosterol	ATP-binding cassette sub-family G member 8	ABCG8	TCMID
MOL106	beta-sitosterol	Adenosine deaminase	ADA	TCMID
MOL106	beta-sitosterol	Apolipoprotein E	APOE	TCMID
MOL106	beta-sitosterol	Apoptosis regulator BAX	BAX	TCMID
MOL106	beta-sitosterol	Apoptosis regulator Bcl-2	BCL2	TCMID
MOL106	beta-sitosterol	Caspase-3	CASP3	TCMID
MOL106	beta-sitosterol	Caspase-8	CASP8	TCMID
MOL106	beta-sitosterol	Caspase-9	CASP9	TCMID
MOL106	beta-sitosterol	Sterol 26-hydroxylase, mitochondrial	CYP27A1	TCMID
MOL106	beta-sitosterol	Cholesterol 7-alpha-monooxygenase	CYP7A1	TCMID
MOL106	beta-sitosterol	Nuclease EXOG, mitochondrial	EXOG	TCMID
MOL106	beta-sitosterol	3-hydroxy-3-methylglutaryl-coenzyme A reductase	HMGCR	TCMID
MOL106	beta-sitosterol	Transcription factor AP-1	JUN	TCMID
MOL106	beta-sitosterol	Microtubule-associated protein 2	MAP2	TCMID
MOL106	beta-sitosterol	E3 ubiquitin-protein ligase MYLIP	MYLIP	TCMID
MOL106	beta-sitosterol	Nuclear receptor coactivator 2	NCOA2	TCMSP
MOL106	beta-sitosterol	Niemann-Pick C1-like protein 1	NPC1L1	TCMID
MOL106	beta-sitosterol	Oxysterols receptor LXR-beta	NR1H2	TCMID
MOL106	beta-sitosterol	Oxysterols receptor LXR-alpha	NR1H3	TCMID
MOL106	beta-sitosterol	Glucocorticoid receptor	NR3C1	TCMSP
MOL106	beta-sitosterol	Mineralocorticoid receptor	NR3C2	TCMSP
MOL106	beta-sitosterol	Poly [ADP-ribose] polymerase 1	PARP1	TCMID
MOL106	beta-sitosterol	Progesterone receptor	PGR	TCMSP
MOL106	beta-sitosterol	Serum paraoxonase/arylesterase 1	PON1	TCMID
MOL106	beta-sitosterol	Protein kinase C alpha type	PRKCA	TCMID
MOL106	beta-sitosterol	Sterol regulatory element-binding protein 1	SREBF1	TCMID
MOL106	beta-sitosterol	Sterol regulatory element-binding protein 2	SREBF2	TCMID
MOL106	beta-sitosterol	Transforming growth factor beta-1	TGFB1	TCMID
MOL107	sitosterol	ATP-binding cassette sub-family A member 1	ABCA1	TCMID
MOL107	sitosterol	ATP-binding cassette sub-family G member 4	ABCA4	TCMID
MOL107	sitosterol	ATP-binding cassette sub-family G member 1	ABCG1	TCMID
MOL107	sitosterol	ATP-binding cassette sub-family G member 5	ABCG5	TCMID
MOL107	sitosterol	ATP-binding cassette sub-family G member 8	ABCG8	TCMID
MOL107	sitosterol	Adenosine deaminase	ADA	TCMID
MOL107	sitosterol	Apolipoprotein E	APOE	TCMID
MOL107	sitosterol	Caspase-3	CASP3	TCMID
MOL107	sitosterol	Caspase-9	CASP9	TCMID
MOL107	sitosterol	Sterol 26-hydroxylase, mitochondrial	CYP27A1	TCMID
MOL107	sitosterol	Cholesterol 7-alpha-monooxygenase	CYP7A1	TCMID
MOL107	sitosterol	Nuclease EXOG, mitochondrial	EXOG	TCMID
MOL107	sitosterol	3-hydroxy-3-methylglutaryl-coenzyme A reductase	HMGCR	TCMID
MOL107	sitosterol	E3 ubiquitin-protein ligase MYLIP	MYLIP	TCMID
MOL107	sitosterol	Nuclear receptor coactivator 2	NCOA2	TCMSP
MOL107	sitosterol	Niemann-Pick C1-like protein 1	NPC1L1	TCMID
MOL107	sitosterol	Oxysterols receptor LXR-beta	NR1H2	TCMID
MOL107	sitosterol	Oxysterols receptor LXR-alpha	NR1H3	TCMID
MOL107	sitosterol	Mineralocorticoid receptor	NR3C2	TCMSP
MOL107	sitosterol	Poly [ADP-ribose] polymerase 1	PARP1	TCMID
MOL107	sitosterol	Progesterone receptor	PGR	TCMSP
MOL107	sitosterol	Sterol regulatory element-binding protein 1	SREBF1	TCMID
MOL107	sitosterol	Sterol regulatory element-binding protein 2	SREBF2	TCMID
MOL118	Rutalinidine	Acetylcholinesterase	ACHE	TCMSP
MOL118	Rutalinidine	Beta-2 adrenergic receptor	ADRB2	TCMSP
MOL118	Rutalinidine	Androgen receptor	AR	TCMSP
MOL118	Rutalinidine	Beta-lactamase	blaZ	TCMSP
MOL118	Rutalinidine	Muscarinic acetylcholine receptor M1	CHRM1	TCMSP
MOL118	Rutalinidine	Muscarinic acetylcholine receptor M3	CHRM3	TCMSP
MOL118	Rutalinidine	Dopamine D1 receptor	DRD1	TCMSP
MOL118	Rutalinidine	Estrogen receptor	ESR1	TCMSP
MOL118	Rutalinidine	Gamma-aminobutyric acid receptor subunit alpha-1	GABBR1	TCMSP
MOL118	Rutalinidine	Heat shock protein HSP 90	HSP90AA1	TCMSP
MOL118	Rutalinidine	Nitric-oxide synthase, endothelial	NOS3	TCMSP
MOL118	Rutalinidine	Mu-type opioid receptor	OPRM1	TCMSP
MOL118	Rutalinidine	CGMP-inhibited 3',5'-cyclic phosphodiesterase A	PDE3A	TCMSP
MOL118	Rutalinidine	Prostaglandin G/H synthase 1	PTGS1	TCMSP
MOL118	Rutalinidine	Prostaglandin G/H synthase 2	PTGS2	TCMSP
MOL118	Rutalinidine	Sodium channel protein type 5 subunit alpha	SCN5A	TCMSP
MOL122	1-methyl-2-[(Z)-pentadec-10-enyl]-4-quinolone	Alpha-1B adrenergic receptor	ADRA1B	TCMSP
MOL122	1-methyl-2-[(Z)-pentadec-10-enyl]-4-quinolone	Beta-1 adrenergic receptor	ADRB1	TCMSP
MOL122	1-methyl-2-[(Z)-pentadec-10-enyl]-4-quinolone	Beta-2 adrenergic receptor	ADRB2	TCMSP
MOL122	1-methyl-2-[(Z)-pentadec-10-enyl]-4-quinolone	Androgen receptor	AR	TCMSP
MOL122	1-methyl-2-[(Z)-pentadec-10-enyl]-4-quinolone	Muscarinic acetylcholine receptor M3	CHRM3	TCMSP
MOL122	1-methyl-2-[(Z)-pentadec-10-enyl]-4-quinolone	Potassium voltage-gated channel subfamily H member 2	KCNH2	TCMSP
MOL122	1-methyl-2-[(Z)-pentadec-10-enyl]-4-quinolone	Sodium channel protein type 5 subunit alpha	SCN5A	TCMSP
MOL122	1-methyl-2-[(Z)-pentadec-10-enyl]-4-quinolone	Sodium-dependent noradrenaline transporter	SLC6A2	TCMSP
MOL131	dihydrorutaecarpine	Beta-2 adrenergic receptor	ADRB2	TCMSP
MOL131	dihydrorutaecarpine	Androgen receptor	AR	TCMSP
MOL131	dihydrorutaecarpine	Carbonic anhydrase II	CA2	TCMSP
MOL131	dihydrorutaecarpine	Muscarinic acetylcholine receptor M1	CHRM1	TCMSP
MOL131	dihydrorutaecarpine	Muscarinic acetylcholine receptor M3	CHRM3	TCMSP
MOL131	dihydrorutaecarpine	Heat shock protein HSP 90	HSP90AA1	TCMSP
MOL131	dihydrorutaecarpine	5-hydroxytryptamine receptor 3A	HTR3A	TCMSP
MOL131	dihydrorutaecarpine	mRNA of PKA Catalytic Subunit C-alpha	PRKACA	TCMSP
MOL131	dihydrorutaecarpine	Trypsin-1	PRSS1	TCMSP
MOL131	dihydrorutaecarpine	Prostaglandin G/H synthase 1	PTGS1	TCMSP
MOL131	dihydrorutaecarpine	Prostaglandin G/H synthase 2	PTGS2	TCMSP
MOL131	dihydrorutaecarpine	Retinoic acid receptor RXR-alpha	RXRA	TCMSP
MOL131	dihydrorutaecarpine	Sodium channel protein type 5 subunit alpha	SCN5A	TCMSP
MOL132	1-methyl-2-pentadecyl-4-quinolone	Alpha-1B adrenergic receptor	ADRA1B	TCMSP
MOL132	1-methyl-2-pentadecyl-4-quinolone	Alpha-2C adrenergic receptor	ADRA2C	TCMSP
MOL132	1-methyl-2-pentadecyl-4-quinolone	Beta-1 adrenergic receptor	ADRB1	TCMSP
MOL132	1-methyl-2-pentadecyl-4-quinolone	Beta-2 adrenergic receptor	ADRB2	TCMSP
MOL132	1-methyl-2-pentadecyl-4-quinolone	Androgen receptor	AR	TCMSP
MOL132	1-methyl-2-pentadecyl-4-quinolone	Calmodulin	CALM1	TCMSP
MOL132	1-methyl-2-pentadecyl-4-quinolone	Cyclin-A2	CCNA2	TCMSP
MOL132	1-methyl-2-pentadecyl-4-quinolone	Muscarinic acetylcholine receptor M1	CHRM1	TCMSP
MOL132	1-methyl-2-pentadecyl-4-quinolone	Muscarinic acetylcholine receptor M3	CHRM3	TCMSP
MOL132	1-methyl-2-pentadecyl-4-quinolone	Potassium voltage-gated channel subfamily H member 2	KCNH2	TCMSP
MOL132	1-methyl-2-pentadecyl-4-quinolone	Nitric-oxide synthase, endothelial	NOS3	TCMSP
MOL132	1-methyl-2-pentadecyl-4-quinolone	Sodium channel protein type 5 subunit alpha	SCN5A	TCMSP
MOL132	1-methyl-2-pentadecyl-4-quinolone	Sodium-dependent noradrenaline transporter	SLC6A2	TCMSP
MOL133	Evodiamine	Multidrug resistance protein 1	ABCB1	TCMID
MOL133	Evodiamine	Beta-2 adrenergic receptor	ADRB2	TCMSP
MOL133	Evodiamine	Agouti-related protein	AGRP	TCMID
MOL133	Evodiamine	RAC-alpha serine/threonine-protein kinase	AKT1	TCMID
MOL133	Evodiamine	Aldehyde dehydrogenase family 3 member B2	ALDH3B2	TCMID
MOL133	Evodiamine	Androgen receptor	AR	TCMSP
MOL133	Evodiamine	Apoptosis regulator BAX	BAX	TCMID
MOL133	Evodiamine	Apoptosis regulator Bcl-2	BCL2	TCMID
MOL133	Evodiamine	Bcl-2-related protein A1	BCL2A1	TCMID
MOL133	Evodiamine	Bcl-2-like protein 1	BCL2L1	TCMID
MOL133	Evodiamine	Baculoviral IAP repeat-containing protein 2	BIRC2	TCMID
MOL133	Evodiamine	Baculoviral IAP repeat-containing protein 5	BIRC5	TCMID
MOL133	Evodiamine	Carbonic anhydrase II	CA2	TCMSP
MOL133	Evodiamine	G2/mitotic-specific cyclin-B1	CCNB1	TCMID
MOL133	Evodiamine	G1/S-specific cyclin-D1	CCND1	TCMID
MOL133	Evodiamine	M-phase inducer phosphatase 3	CDC25C	TCMID
MOL133	Evodiamine	Muscarinic acetylcholine receptor M1	CHRM1	TCMSP
MOL133	Evodiamine	Muscarinic acetylcholine receptor M3	CHRM3	TCMSP
MOL133	Evodiamine	Muscarinic acetylcholine receptor M5	CHRM5	TCMSP
MOL133	Evodiamine	Coagulation factor Xa	F10	TCMSP
MOL133	Evodiamine	Coagulation factor VII	F7	TCMSP
MOL133	Evodiamine	Gamma-aminobutyric acid receptor subunit alpha-1	GABBR1	TCMSP
MOL133	Evodiamine	Hypoxia-inducible factor 1-alpha	HIF1A	TCMID
MOL133	Evodiamine	Heat shock protein HSP 90	HSP90AA1	TCMSP
MOL133	Evodiamine	5-hydroxytryptamine receptor 3A	HTR3A	TCMSP
MOL133	Evodiamine	Intercellular adhesion molecule 1	ICAM1	TCMID
MOL133	Evodiamine	Transcription factor AP-1	JUN	TCMID
MOL133	Evodiamine	Potassium voltage-gated channel subfamily H member 2	KCNH2	TCMSP
MOL133	Evodiamine	Calcium-activated potassium channel subunit alpha 1	KCNMA1	TCMSP
MOL133	Evodiamine	Mitogen-activated protein kinase 1	MAPK1	TCMID
MOL133	Evodiamine	Matrix metalloproteinase-9	MMP9	TCMID
MOL133	Evodiamine	Myc proto-oncogene protein	MYC	TCMID
MOL133	Evodiamine	Nuclear receptor coactivator 1	NCOA1	TCMSP
MOL133	Evodiamine	NF-kappa-B inhibitor alpha	NFKBIA	TCMID
MOL133	Evodiamine	Nitric-oxide synthase, endothelial	NOS3	TCMSP
MOL133	Evodiamine	Pro-neuropeptide Y	NPY	TCMID
MOL133	Evodiamine	Phosphatidylinositol-4,5-bisphosphate 3-kinase catalytic subunit, gamma isoform	PIK3CA	TCMSP
MOL133	Evodiamine	mRNA of PKA Catalytic Subunit C-alpha	PRKACA	TCMSP
MOL133	Evodiamine	Protein kinase C beta type	PRKCB	TCMID
MOL133	Evodiamine	Trypsin-1	PRSS1	TCMSP
MOL133	Evodiamine	Prostaglandin G/H synthase 1	PTGS1	TCMSP
MOL133	Evodiamine	Prostaglandin G/H synthase 2	PTGS2	TCMID/TCMSP
MOL133	Evodiamine	Transcription factor p65	RELA	TCMID
MOL133	Evodiamine	Retinoic acid receptor RXR-alpha	RXRA	TCMSP
MOL133	Evodiamine	Sodium channel protein type 5 subunit alpha	SCN5A	TCMSP
MOL133	Evodiamine	Beta-sarcoglycan	SGCB	TCMID
MOL133	Evodiamine	NAD-dependent protein deacetylase sirtuin-1	SIRT1	TCMID
MOL133	Evodiamine	Tumor necrosis factor	TNF	TCMID
MOL133	Evodiamine	Cellular tumor antigen p53	TP53	TCMID
MOL133	Evodiamine	Transient receptor potential cation channel subfamily V member 1	TRPV1	TCMID
MOL133	Evodiamine	Transient receptor potential cation channel subfamily V member 2	TRPV2	TCMID
MOL133	Evodiamine	Transient receptor potential cation channel subfamily V member 3	TRPV3	TCMID
MOL133	Evodiamine	Transient receptor potential cation channel subfamily V member 4	TRPV4	TCMID
MOL133	Evodiamine	Transient receptor potential cation channel subfamily V member 5	TRPV5	TCMID
MOL133	Evodiamine	Vascular endothelial growth factor A	VEGFA	TCMID
MOL133	Evodiamine	E3 ubiquitin-protein ligase XIAP	XIAP	TCMID
MOL134	1-(5,7,8-trimethoxy-2,2-dimethylchromen-6-yl)ethanone	Alpha-1B adrenergic receptor	ADRA1B	TCMSP
MOL134	1-(5,7,8-trimethoxy-2,2-dimethylchromen-6-yl)ethanone	Androgen receptor	AR	TCMSP
MOL134	1-(5,7,8-trimethoxy-2,2-dimethylchromen-6-yl)ethanone	Carbonic anhydrase II	CA2	TCMSP
MOL134	1-(5,7,8-trimethoxy-2,2-dimethylchromen-6-yl)ethanone	Muscarinic acetylcholine receptor M1	CHRM1	TCMSP
MOL134	1-(5,7,8-trimethoxy-2,2-dimethylchromen-6-yl)ethanone	Muscarinic acetylcholine receptor M3	CHRM3	TCMSP
MOL134	1-(5,7,8-trimethoxy-2,2-dimethylchromen-6-yl)ethanone	Neuronal acetylcholine receptor protein, alpha-7 chain	CHRNA7	TCMSP
MOL134	1-(5,7,8-trimethoxy-2,2-dimethylchromen-6-yl)ethanone	Coagulation factor Xa	F10	TCMSP
MOL134	1-(5,7,8-trimethoxy-2,2-dimethylchromen-6-yl)ethanone	Coagulation factor VII	F7	TCMSP
MOL134	1-(5,7,8-trimethoxy-2,2-dimethylchromen-6-yl)ethanone	Heat shock protein HSP 90	HSP90AA1	TCMSP
MOL134	1-(5,7,8-trimethoxy-2,2-dimethylchromen-6-yl)ethanone	Vascular endothelial growth factor receptor 2	KDR	TCMSP
MOL134	1-(5,7,8-trimethoxy-2,2-dimethylchromen-6-yl)ethanone	Nuclear receptor coactivator 2	NCOA2	TCMSP
MOL134	1-(5,7,8-trimethoxy-2,2-dimethylchromen-6-yl)ethanone	Mu-type opioid receptor	OPRM1	TCMSP
MOL134	1-(5,7,8-trimethoxy-2,2-dimethylchromen-6-yl)ethanone	CGMP-inhibited 3',5'-cyclic phosphodiesterase A	PDE3A	TCMSP
MOL134	1-(5,7,8-trimethoxy-2,2-dimethylchromen-6-yl)ethanone	mRNA of PKA Catalytic Subunit C-alpha	PRKACA	TCMSP
MOL134	1-(5,7,8-trimethoxy-2,2-dimethylchromen-6-yl)ethanone	Trypsin-1	PRSS1	TCMSP
MOL134	1-(5,7,8-trimethoxy-2,2-dimethylchromen-6-yl)ethanone	Prostaglandin G/H synthase 1	PTGS1	TCMSP
MOL134	1-(5,7,8-trimethoxy-2,2-dimethylchromen-6-yl)ethanone	Prostaglandin G/H synthase 2	PTGS2	TCMSP
MOL134	1-(5,7,8-trimethoxy-2,2-dimethylchromen-6-yl)ethanone	Retinoic acid receptor RXR-alpha	RXRA	TCMSP
MOL134	1-(5,7,8-trimethoxy-2,2-dimethylchromen-6-yl)ethanone	Sodium channel protein type 5 subunit alpha	SCN5A	TCMSP
MOL134	1-(5,7,8-trimethoxy-2,2-dimethylchromen-6-yl)ethanone	Sodium-dependent dopamine transporter	SLC6A3	TCMSP
MOL134	1-(5,7,8-trimethoxy-2,2-dimethylchromen-6-yl)ethanone	Sodium-dependent serotonin transporter	SLC6A4	TCMSP
MOL137	hydroxyevodiamine	Androgen receptor	AR	TCMSP
MOL137	hydroxyevodiamine	Carbonic anhydrase II	CA2	TCMSP
MOL137	hydroxyevodiamine	Coagulation factor Xa	F10	TCMSP
MOL137	hydroxyevodiamine	Coagulation factor VII	F7	TCMSP
MOL137	hydroxyevodiamine	Heat shock protein HSP 90	HSP90AA1	TCMSP
MOL137	hydroxyevodiamine	Vascular endothelial growth factor receptor 2	KDR	TCMSP
MOL137	hydroxyevodiamine	Nuclear receptor coactivator 2	NCOA2	TCMSP
MOL137	hydroxyevodiamine	mRNA of PKA Catalytic Subunit C-alpha	PRKACA	TCMSP
MOL137	hydroxyevodiamine	Trypsin-1	PRSS1	TCMSP
MOL137	hydroxyevodiamine	Prostaglandin G/H synthase 1	PTGS1	TCMSP
MOL137	hydroxyevodiamine	Prostaglandin G/H synthase 2	PTGS2	TCMSP
MOL137	hydroxyevodiamine	Retinoic acid receptor RXR-alpha	RXRA	TCMSP
MOL137	hydroxyevodiamine	Sodium channel protein type 5 subunit alpha	SCN5A	TCMSP
MOL138	1-methyl-2-undecyl-4-quinolone	Alpha-1B adrenergic receptor	ADRA1B	TCMSP
MOL138	1-methyl-2-undecyl-4-quinolone	Alpha-2C adrenergic receptor	ADRA2C	TCMSP
MOL138	1-methyl-2-undecyl-4-quinolone	Beta-1 adrenergic receptor	ADRB1	TCMSP
MOL138	1-methyl-2-undecyl-4-quinolone	Beta-2 adrenergic receptor	ADRB2	TCMSP
MOL138	1-methyl-2-undecyl-4-quinolone	Androgen receptor	AR	TCMSP
MOL138	1-methyl-2-undecyl-4-quinolone	Calmodulin	CALM1	TCMSP
MOL138	1-methyl-2-undecyl-4-quinolone	Cyclin-A2	CCNA2	TCMSP
MOL138	1-methyl-2-undecyl-4-quinolone	Muscarinic acetylcholine receptor M1	CHRM1	TCMSP
MOL138	1-methyl-2-undecyl-4-quinolone	Muscarinic acetylcholine receptor M3	CHRM3	TCMSP
MOL138	1-methyl-2-undecyl-4-quinolone	CGMP-inhibited 3',5'-cyclic phosphodiesterase A	PDE3A	TCMSP
MOL138	1-methyl-2-undecyl-4-quinolone	Sodium channel protein type 5 subunit alpha	SCN5A	TCMSP
MOL138	1-methyl-2-undecyl-4-quinolone	Sodium-dependent noradrenaline transporter	SLC6A2	TCMSP
MOL138	1-methyl-2-undecyl-4-quinolone	Sodium-dependent dopamine transporter	SLC6A3	TCMSP
MOL138	1-methyl-2-undecyl-4-quinolone	Sodium-dependent serotonin transporter	SLC6A4	TCMSP
MOL145	1-methyl-2-nonyl-4-quinolone	Alpha-1B adrenergic receptor	ADRA1B	TCMSP
MOL145	1-methyl-2-nonyl-4-quinolone	Alpha-1D adrenergic receptor	ADRA1D	TCMSP
MOL145	1-methyl-2-nonyl-4-quinolone	Alpha-2B adrenergic receptor	ADRA2B	TCMSP
MOL145	1-methyl-2-nonyl-4-quinolone	Alpha-2C adrenergic receptor	ADRA2C	TCMSP
MOL145	1-methyl-2-nonyl-4-quinolone	Beta-1 adrenergic receptor	ADRB1	TCMSP
MOL145	1-methyl-2-nonyl-4-quinolone	Beta-2 adrenergic receptor	ADRB2	TCMSP
MOL145	1-methyl-2-nonyl-4-quinolone	Androgen receptor	AR	TCMSP
MOL145	1-methyl-2-nonyl-4-quinolone	Cyclin-A2	CCNA2	TCMSP
MOL145	1-methyl-2-nonyl-4-quinolone	Muscarinic acetylcholine receptor M1	CHRM1	TCMSP
MOL145	1-methyl-2-nonyl-4-quinolone	Muscarinic acetylcholine receptor M2	CHRM2	TCMSP
MOL145	1-methyl-2-nonyl-4-quinolone	Muscarinic acetylcholine receptor M3	CHRM3	TCMSP
MOL145	1-methyl-2-nonyl-4-quinolone	Neuronal acetylcholine receptor subunit alpha-10	CHRNA10	TCMSP
MOL145	1-methyl-2-nonyl-4-quinolone	5-hydroxytryptamine 2C receptor	HTR2C	TCMSP
MOL145	1-methyl-2-nonyl-4-quinolone	Amine oxidase [flavin-containing] B	MAOB	TCMSP
MOL145	1-methyl-2-nonyl-4-quinolone	Nitric-oxide synthase, endothelial	NOS3	TCMSP
MOL145	1-methyl-2-nonyl-4-quinolone	CGMP-inhibited 3',5'-cyclic phosphodiesterase A	PDE3A	TCMSP
MOL145	1-methyl-2-nonyl-4-quinolone	Prostaglandin G/H synthase 2	PTGS2	TCMSP
MOL145	1-methyl-2-nonyl-4-quinolone	Retinoic acid receptor RXR-alpha	RXRA	TCMSP
MOL145	1-methyl-2-nonyl-4-quinolone	Sodium channel protein type 5 subunit alpha	SCN5A	TCMSP
MOL145	1-methyl-2-nonyl-4-quinolone	Sodium-dependent noradrenaline transporter	SLC6A2	TCMSP
MOL145	1-methyl-2-nonyl-4-quinolone	Sodium-dependent dopamine transporter	SLC6A3	TCMSP
MOL145	1-methyl-2-nonyl-4-quinolone	Sodium-dependent serotonin transporter	SLC6A4	TCMSP
MOL147	Evocarpine	Alpha-1B adrenergic receptor	ADRA1B	TCMSP
MOL147	Evocarpine	Alpha-2C adrenergic receptor	ADRA2C	TCMSP
MOL147	Evocarpine	Beta-2 adrenergic receptor	ADRB2	TCMSP
MOL147	Evocarpine	Androgen receptor	AR	TCMSP
MOL147	Evocarpine	Muscarinic acetylcholine receptor M1	CHRM1	TCMSP
MOL147	Evocarpine	Muscarinic acetylcholine receptor M3	CHRM3	TCMSP
MOL147	Evocarpine	Diacylglycerol O-acyltransferase 1	DGAT1	TCMID
MOL147	Evocarpine	Potassium voltage-gated channel subfamily H member 2	KCNH2	TCMSP
MOL147	Evocarpine	Sodium channel protein type 5 subunit alpha	SCN5A	TCMSP
MOL147	Evocarpine	Sodium-dependent noradrenaline transporter	SLC6A2	TCMSP
MOL147	Evocarpine	Sodium-dependent dopamine transporter	SLC6A3	TCMSP
MOL147	Evocarpine	Sodium-dependent serotonin transporter	SLC6A4	TCMSP
MOL161	2-Hydroxy-3-formyl-7-methoxycarbazole	Heat shock protein HSP 90	HSP90AA1	TCMSP
MOL161	2-Hydroxy-3-formyl-7-methoxycarbazole	Amine oxidase [flavin-containing] B	MAOB	TCMSP
MOL161	2-Hydroxy-3-formyl-7-methoxycarbazole	Nuclear receptor coactivator 2	NCOA2	TCMSP
MOL161	2-Hydroxy-3-formyl-7-methoxycarbazole	Phosphatidylinositol-4,5-bisphosphate 3-kinase catalytic subunit, gamma isoform	PIK3CA	TCMSP
MOL161	2-Hydroxy-3-formyl-7-methoxycarbazole	cAMP-dependent protein kinase inhibitor alpha	PKIA	TCMSP
MOL161	2-Hydroxy-3-formyl-7-methoxycarbazole	mRNA of PKA Catalytic Subunit C-alpha	PRKACA	TCMSP
MOL161	2-Hydroxy-3-formyl-7-methoxycarbazole	Prostaglandin G/H synthase 1	PTGS1	TCMSP
MOL161	2-Hydroxy-3-formyl-7-methoxycarbazole	Prostaglandin G/H synthase 2	PTGS2	TCMSP
MOL167	24-methyl-31-norlanost-9(11)-enol	Progesterone receptor	PGR	TCMSP
MOL177	6-OH-Luteolin	Androgen receptor	AR	TCMSP
MOL177	6-OH-Luteolin	Heat shock protein HSP 90	HSP90AA1	TCMSP
MOL177	6-OH-Luteolin	Nuclear receptor coactivator 2	NCOA2	TCMSP
MOL177	6-OH-Luteolin	Phosphatidylinositol-4,5-bisphosphate 3-kinase catalytic subunit, gamma isoform	PIK3CA	TCMSP
MOL177	6-OH-Luteolin	Prostaglandin G/H synthase 1	PTGS1	TCMSP
MOL177	6-OH-Luteolin	Prostaglandin G/H synthase 2	PTGS2	TCMSP
MOL187	Evodiamide	Alpha-1B adrenergic receptor	ADRA1B	TCMSP
MOL187	Evodiamide	Beta-2 adrenergic receptor	ADRB2	TCMSP
MOL187	Evodiamide	Androgen receptor	AR	TCMSP
MOL187	Evodiamide	Beta-secretase	BACE	TCMSP
MOL187	Evodiamide	Muscarinic acetylcholine receptor M1	CHRM1	TCMSP
MOL187	Evodiamide	Coagulation factor Xa	F10	TCMSP
MOL187	Evodiamide	Gamma-aminobutyric acid receptor subunit alpha-1	GABBR1	TCMSP
MOL187	Evodiamide	Heat shock protein HSP 90	HSP90AA1	TCMSP
MOL187	Evodiamide	Potassium voltage-gated channel subfamily H member 2	KCNH2	TCMSP
MOL187	Evodiamide	Nuclear receptor coactivator 2	NCOA2	TCMSP
MOL187	Evodiamide	mRNA of PKA Catalytic Subunit C-alpha	PRKACA	TCMSP
MOL187	Evodiamide	Prostaglandin G/H synthase 1	PTGS1	TCMSP
MOL187	Evodiamide	Prostaglandin G/H synthase 2	PTGS2	TCMSP
MOL187	Evodiamide	Retinoic acid receptor RXR-alpha	RXRA	TCMSP
MOL187	Evodiamide	Sodium channel protein type 5 subunit alpha	SCN5A	TCMSP
MOL190	Fordimine	Acetylcholinesterase	ACHE	TCMID
MOL191	Goshuyuamide I	Alpha-1B adrenergic receptor	ADRA1B	TCMSP
MOL191	Goshuyuamide I	Alpha-1D adrenergic receptor	ADRA1D	TCMSP
MOL191	Goshuyuamide I	Beta-1 adrenergic receptor	ADRB1	TCMSP
MOL191	Goshuyuamide I	Beta-2 adrenergic receptor	ADRB2	TCMSP
MOL191	Goshuyuamide I	Androgen receptor	AR	TCMSP
MOL191	Goshuyuamide I	Beta-secretase	BACE	TCMSP
MOL191	Goshuyuamide I	Muscarinic acetylcholine receptor M1	CHRM1	TCMSP
MOL191	Goshuyuamide I	Muscarinic acetylcholine receptor M3	CHRM3	TCMSP
MOL191	Goshuyuamide I	Muscarinic acetylcholine receptor M5	CHRM5	TCMSP
MOL191	Goshuyuamide I	Coagulation factor Xa	F10	TCMSP
MOL191	Goshuyuamide I	Coagulation factor VII	F7	TCMSP
MOL191	Goshuyuamide I	Gamma-aminobutyric acid receptor subunit alpha-1	GABBR1	TCMSP
MOL191	Goshuyuamide I	Heat shock protein HSP 90	HSP90AA1	TCMSP
MOL191	Goshuyuamide I	Potassium voltage-gated channel subfamily H member 2	KCNH2	TCMSP
MOL191	Goshuyuamide I	Nuclear receptor coactivator 2	NCOA2	TCMSP
MOL191	Goshuyuamide I	Nitric-oxide synthase, endothelial	NOS3	TCMSP
MOL191	Goshuyuamide I	CGMP-inhibited 3',5'-cyclic phosphodiesterase A	PDE3A	TCMSP
MOL191	Goshuyuamide I	mRNA of PKA Catalytic Subunit C-alpha	PRKACA	TCMSP
MOL191	Goshuyuamide I	Prostaglandin G/H synthase 1	PTGS1	TCMSP
MOL191	Goshuyuamide I	Prostaglandin G/H synthase 2	PTGS2	TCMSP
MOL191	Goshuyuamide I	Retinoic acid receptor RXR-alpha	RXRA	TCMSP
MOL191	Goshuyuamide I	Sodium channel protein type 5 subunit alpha	SCN5A	TCMSP
MOL192	GoshuyuamideII	Alpha-1B adrenergic receptor	ADRA1B	TCMSP
MOL192	GoshuyuamideII	Alpha-1D adrenergic receptor	ADRA1D	TCMSP
MOL192	GoshuyuamideII	Beta-2 adrenergic receptor	ADRB2	TCMSP
MOL192	GoshuyuamideII	Calmodulin	CALM1	TCMSP
MOL192	GoshuyuamideII	Muscarinic acetylcholine receptor M1	CHRM1	TCMSP
MOL192	GoshuyuamideII	Muscarinic acetylcholine receptor M3	CHRM3	TCMSP
MOL192	GoshuyuamideII	Muscarinic acetylcholine receptor M4	CHRM4	TCMSP
MOL192	GoshuyuamideII	Muscarinic acetylcholine receptor M5	CHRM5	TCMSP
MOL192	GoshuyuamideII	Coagulation factor Xa	F10	TCMSP
MOL192	GoshuyuamideII	Coagulation factor VII	F7	TCMSP
MOL192	GoshuyuamideII	Heat shock protein HSP 90	HSP90AA1	TCMSP
MOL192	GoshuyuamideII	Potassium voltage-gated channel subfamily H member 2	KCNH2	TCMSP
MOL192	GoshuyuamideII	CGMP-inhibited 3',5'-cyclic phosphodiesterase A	PDE3A	TCMSP
MOL192	GoshuyuamideII	mRNA of PKA Catalytic Subunit C-alpha	PRKACA	TCMSP
MOL192	GoshuyuamideII	Prostaglandin G/H synthase 1	PTGS1	TCMSP
MOL192	GoshuyuamideII	Prostaglandin G/H synthase 2	PTGS2	TCMSP
MOL192	GoshuyuamideII	Sodium channel protein type 5 subunit alpha	SCN5A	TCMSP
MOL193	gossypetin	Androgen receptor	AR	TCMSP
MOL193	gossypetin	Cytochrome P450 19A1	CYP19A1	TCMSP
MOL193	gossypetin	Dipeptidyl peptidase IV	DPP4	TCMSP
MOL193	gossypetin	Heat shock protein HSP 90	HSP90AA1	TCMSP
MOL193	gossypetin	Poly [ADP-ribose] polymerase 1	PARP1	TCMID/TCMSP
MOL193	gossypetin	Phosphatidylinositol-4,5-bisphosphate 3-kinase catalytic subunit, gamma isoform	PIK3CA	TCMSP
MOL193	gossypetin	Peroxisome proliferator activated receptor gamma	PPARG	TCMSP
MOL193	gossypetin	Prostaglandin G/H synthase 2	PTGS2	TCMSP
MOL193	gossypetin	mRNA of Protein-tyrosine phosphatase, non-receptor type 1	PTPN1	TCMSP
MOL193	gossypetin	DNA topoisomerase II	TOP2A	TCMSP
MOL194	Gravacridoneshlirine	Androgen receptor	AR	TCMSP
MOL194	Gravacridoneshlirine	Calmodulin	CALM1	TCMSP
MOL194	Gravacridoneshlirine	Cytochrome P450 19A1	CYP19A1	TCMID
MOL194	Gravacridoneshlirine	Coagulation factor Xa	F10	TCMSP
MOL194	Gravacridoneshlirine	Nitric oxide synthase, inducible	NOS2	TCMSP
MOL194	Gravacridoneshlirine	Prostaglandin G/H synthase 1	PTGS1	TCMSP
MOL194	Gravacridoneshlirine	Prostaglandin G/H synthase 2	PTGS2	TCMSP
MOL198	N-(2-Methylaminobenzoyl)tryptamine	Beta-1 adrenergic receptor	ADRB1	TCMSP
MOL198	N-(2-Methylaminobenzoyl)tryptamine	Beta-2 adrenergic receptor	ADRB2	TCMSP
MOL198	N-(2-Methylaminobenzoyl)tryptamine	Androgen receptor	AR	TCMSP
MOL198	N-(2-Methylaminobenzoyl)tryptamine	Beta-secretase	BACE	TCMSP
MOL198	N-(2-Methylaminobenzoyl)tryptamine	Muscarinic acetylcholine receptor M1	CHRM1	TCMSP
MOL198	N-(2-Methylaminobenzoyl)tryptamine	Coagulation factor Xa	F10	TCMSP
MOL198	N-(2-Methylaminobenzoyl)tryptamine	CGMP-inhibited 3',5'-cyclic phosphodiesterase A	PDE3A	TCMSP
MOL198	N-(2-Methylaminobenzoyl)tryptamine	mRNA of PKA Catalytic Subunit C-alpha	PRKACA	TCMSP
MOL198	N-(2-Methylaminobenzoyl)tryptamine	Prostaglandin G/H synthase 1	PTGS1	TCMSP
MOL198	N-(2-Methylaminobenzoyl)tryptamine	Prostaglandin G/H synthase 2	PTGS2	TCMSP
MOL198	N-(2-Methylaminobenzoyl)tryptamine	Retinoic acid receptor RXR-alpha	RXRA	TCMSP
MOL198	N-(2-Methylaminobenzoyl)tryptamine	Sodium channel protein type 5 subunit alpha	SCN5A	TCMSP
