# Supplementary material for: Integrating Network Pharmacology and Pharmacological Evaluation for Deciphering the Action Mechanism of Herbal Formula Zuojin Pill in Suppressing Hepatocellular Carcinoma
Source: Front Pharmacol. 2019 Oct 9;10:1185. doi: 10.3389/fphar.2019.01185 (PMC6795061; doi:10.3389/fphar.2019.01185)
Supplement: Supplement 1 — The chromatographic fingerprinting of ZJP and standards. [file DataSheet_1.zip › Supplements/Supplement 4.xlsx]

## Sheet: Sheet1
Supplement 4. The detailed information of 566 HCC-related human genes.
Gene symbol	Swiss-Prot ID	Gene name	Database
A2M	P01023	alpha-2-macroglobulin	Liverome/OncoDB.HCC
AGXT	P21549	alanine-glyoxylate aminotransferase	Liverome/OncoDB.HCC
AKR1B10	O60218	aldo-keto reductase family 1, member B10 (aldose reductase)	Liverome/OncoDB.HCC
ALB	P02768	albumin	Liverome/OncoDB.HCC
ALDOB	P05062	aldolase B, fructose-bisphosphate	Liverome/OncoDB.HCC
APOA1	P02647	apolipoprotein A-I	Liverome/OncoDB.HCC
ARG1	P05089	arginase, liver	Liverome/OncoDB.HCC
ASS1	P00966	argininosuccinate synthase 1	Liverome/OncoDB.HCC
CA2	P00918	carbonic anhydrase II	Liverome/OncoDB.HCC
CAP2	P40123	CAP, adenylate cyclase-associated protein, 2 (yeast)	Liverome/OncoDB.HCC
CCT3	P49368	chaperonin containing TCP1, subunit 3 (gamma)	Liverome/OncoDB.HCC
CDKN1A	P38936	cyclin-dependent kinase inhibitor 1A (p21, Cip1)	Liverome/OncoDB.HCC
CLIC1	O00299	chloride intracellular channel 1	Liverome/OncoDB.HCC
CPS1	P31327	carbamoyl-phosphate synthase 1, mitochondrial	Liverome/OncoDB.HCC
CTGF	P29279	connective tissue growth factor	Liverome/OncoDB.HCC
CXCL12	P48061	chemokine (C-X-C motif) ligand 12	Liverome/OncoDB.HCC
CYP2E1	P05181	cytochrome P450, family 2, subfamily E, polypeptide 1	Liverome/OncoDB.HCC
DLGAP5	Q15398	discs, large (Drosophila) homolog-associated protein 5	Liverome/OncoDB.HCC
ETS2	P15036	v-ets erythroblastosis virus E26 oncogene homolog 2 (avian)	Liverome/OncoDB.HCC
FABP5	Q01469	fatty acid binding protein 5 (psoriasis-associated)	Liverome/OncoDB.HCC
GLUL	P15104	glutamate-ammonia ligase	Liverome/OncoDB.HCC
GNMT	Q14749	glycine N-methyltransferase	Liverome/OncoDB.HCC
GPC3	P51654	glypican 3	Liverome/OncoDB.HCC
HDGF	P51858	hepatoma-derived growth factor	Liverome/OncoDB.HCC
HMGA1	P17096	high mobility group AT-hook 1	Liverome/OncoDB.HCC
HMMR	O75330	hyaluronan-mediated motility receptor (RHAMM)	Liverome/OncoDB.HCC
HSP90B1	P14625	heat shock protein 90kDa beta (Grp94), member 1	Liverome/OncoDB.HCC
HSPA5	P11021	heat shock 70kDa protein 5 (glucose-regulated protein, 78kDa)	Liverome/OncoDB.HCC
HSPA8	P11142	heat shock 70kDa protein 8	Liverome/OncoDB.HCC
HSPB1	P04792	heat shock 27kDa protein 1	Liverome/OncoDB.HCC
IGF2	P01344	insulin-like growth factor 2 (somatomedin A)	Liverome/OncoDB.HCC
IGF2R	P11717	insulin-like growth factor 2 receptor	Liverome/OncoDB.HCC
IGFBP3	P17936	insulin-like growth factor binding protein 3	Liverome/OncoDB.HCC
MAD2L1	Q13257	MAD2 mitotic arrest deficient-like 1 (yeast)	Liverome/OncoDB.HCC
MAT1A	Q00266	methionine adenosyltransferase I, alpha	Liverome/OncoDB.HCC
MDK	P21741	midkine (neurite growth-promoting factor 2)	Liverome/OncoDB.HCC
MMP9	P14780	matrix metallopeptidase 9 (gelatinase B, 92kDa gelatinase, 92kDa type IV collagenase)	Liverome/OncoDB.HCC
PCNA	P12004	proliferating cell nuclear antigen	Liverome/OncoDB.HCC
PEG10	Q86TG7	paternally expressed 10	Liverome/OncoDB.HCC
PLG	P00747	plasminogen	Liverome/OncoDB.HCC
PTTG1	O95997	pituitary tumor-transforming 1	Liverome/OncoDB.HCC
RBP4	P02753	retinol binding protein 4, plasma	Liverome/OncoDB.HCC
RPLP0	P05388	ribosomal protein, large, P0	Liverome/OncoDB.HCC
SERPINF2	P08697	serpin peptidase inhibitor, clade F (alpha-2 antiplasmin, pigment epithelium derived factor), member 2	Liverome/OncoDB.HCC
SPARC	P09486	secreted protein, acidic, cysteine-rich (osteonectin)	Liverome/OncoDB.HCC
SPARCL1	Q14515	SPARC-like 1 (hevin)	Liverome/OncoDB.HCC
STMN1	P16949	stathmin 1	Liverome/OncoDB.HCC
SULT2A1	Q06520	sulfotransferase family, cytosolic, 2A, dehydroepiandrosterone (DHEA)-preferring, member 1	Liverome/OncoDB.HCC
THBS1	P07996	thrombospondin 1	Liverome/OncoDB.HCC
TOP2A	P11388	topoisomerase (DNA) II alpha 170kDa	Liverome/OncoDB.HCC
UBD	O15205	ubiquitin D	Liverome/OncoDB.HCC
VTN	P04004	vitronectin	Liverome/OncoDB.HCC
ACAA1	P09110	acetyl-CoA acyltransferase 1	Liverome
ACAA2	P42765	acetyl-CoA acyltransferase 2	Liverome
ACADSB	P45954	acyl-CoA dehydrogenase, short/branched chain	Liverome
ACADVL	P49748	acyl-CoA dehydrogenase, very long chain	Liverome
ACAT1	P24752	acetyl-CoA acetyltransferase 1	Liverome
ACSL1	P33121	acyl-CoA synthetase long-chain family member 1	Liverome
ACTB	P60709	actin, beta	Liverome
ACY1	Q03154	aminoacylase 1	Liverome
ADH1B	P00325	alcohol dehydrogenase 1B (class I), beta polypeptide	Liverome
ADH1C	P00326	alcohol dehydrogenase 1C (class I), gamma polypeptide	Liverome
ADH4	P08319	alcohol dehydrogenase 4 (class II), pi polypeptide	Liverome
ADH6	P28332	alcohol dehydrogenase 6 (class V)	Liverome
AFP	P02771	alpha-fetoprotein	Liverome
AKR1C2	P52895	aldo-keto reductase family 1, member C2 (dihydrodiol dehydrogenase 2; bile acid binding protein; 3-alpha hydroxysteroid dehydrogenase, type III)	Liverome
ALAS1	P13196	aminolevulinate, delta-, synthase 1	Liverome
ALDH1A1	P00352	aldehyde dehydrogenase 1 family, member A1	Liverome
ALDH1B1	P30837	aldehyde dehydrogenase 1 family, member B1	Liverome
ALDH1L1	O75891	aldehyde dehydrogenase 1 family, member L1	Liverome
ALDH2	P05091	aldehyde dehydrogenase 2 family (mitochondrial)	Liverome
ALDH3A2	P51648	aldehyde dehydrogenase 3 family, member A2	Liverome
ALDH4A1	P30038	aldehyde dehydrogenase 4 family, member A1	Liverome
ALDOA	P04075	aldolase A, fructose-bisphosphate	Liverome
ANXA2	P07355	annexin A2	Liverome
AOX1	Q06278	aldehyde oxidase 1	Liverome
APOC3	P02656	apolipoprotein C-III	Liverome
ARID3A	Q99856	AT rich interactive domain 3A (BRIGHT-like)	Liverome
B2M	P61769	beta-2-microglobulin	Liverome
BHMT	Q93088	betaine--homocysteine S-methyltransferase	Liverome
BNIP3	Q12983	BCL2/adenovirus E1B 19kDa interacting protein 3	Liverome
BUB1	O43683	budding uninhibited by benzimidazoles 1 homolog (yeast)	Liverome
C1R	P00736	complement component 1, r subcomponent	Liverome
C5orf13	Q16612	chromosome 5 open reading frame 13	Liverome
C6	P13671	complement component 6	Liverome
C8A	P07357	complement component 8, alpha polypeptide	Liverome
C9	P02748	complement component 9	Liverome
CAPG	P40121	capping protein (actin filament), gelsolin-like	Liverome
CAT	P04040	catalase	Liverome
CBX1	P83916	chromobox homolog 1 (HP1 beta homolog Drosophila )	Liverome
CCT5	P48643	chaperonin containing TCP1, subunit 5 (epsilon)	Liverome
CD14	P08571	CD14 molecule	Liverome
CD24	P25063	CD24 molecule	Liverome
CDK4	P11802	cyclin-dependent kinase 4	Liverome
CES1	P23141	carboxylesterase 1 (monocyte/macrophage serine esterase 1)	Liverome
CES2	O00748	carboxylesterase 2 (intestine, liver)	Liverome
CFH	P08603	complement factor H	Liverome
CLU	P10909	clusterin	Liverome
COL1A1	P02452	collagen, type I, alpha 1	Liverome
COL1A2	P08123	collagen, type I, alpha 2	Liverome
COMT	P21964	catechol-O-methyltransferase	Liverome
CP	P00450	ceruloplasmin (ferroxidase)	Liverome
CPB2	Q96IY4	carboxypeptidase B2 (plasma)	Liverome
CRHBP	P24387	corticotropin releasing hormone binding protein	Liverome
CSTB	P04080	cystatin B (stefin B)	Liverome
CTH	P32929	cystathionase (cystathionine gamma-lyase)	Liverome
CTSB	P07858	cathepsin B	Liverome
CYB5A	P00167	cytochrome b5 type A (microsomal)	Liverome
CYP1A2	P05177	cytochrome P450, family 1, subfamily A, polypeptide 2	Liverome
CYP27A1	Q02318	cytochrome P450, family 27, subfamily A, polypeptide 1	Liverome
CYP2A6	P11509	cytochrome P450, family 2, subfamily A, polypeptide 6	Liverome
CYP2A7	P20853	cytochrome P450, family 2, subfamily A, polypeptide 7	Liverome
CYP2B6	P20813	cytochrome P450, family 2, subfamily B, polypeptide 6	Liverome
CYP2C8	P10632	cytochrome P450, family 2, subfamily C, polypeptide 8	Liverome
CYP2C9	P11712	cytochrome P450, family 2, subfamily C, polypeptide 9	Liverome
CYP2J2	P51589	cytochrome P450, family 2, subfamily J, polypeptide 2	Liverome
CYP3A4	P08684	cytochrome P450, family 3, subfamily A, polypeptide 4	Liverome
CYR61	O00622	cysteine-rich, angiogenic inducer, 61	Liverome
DCXR	Q7Z4W1	dicarbonyl/L-xylulose reductase	Liverome
DDR1	Q08345	discoidin domain receptor tyrosine kinase 1	Liverome
DNASE1L3	Q13609	deoxyribonuclease I-like 3	Liverome
EFNA1	P20827	ephrin-A1	Liverome
ENO1	P06733	enolase 1, (alpha)	Liverome
EPHX1	P07099	epoxide hydrolase 1, microsomal (xenobiotic)	Liverome
FABP1	P07148	fatty acid binding protein 1, liver	Liverome
FAH	P16930	fumarylacetoacetate hydrolase (fumarylacetoacetase)	Liverome
FCGRT	P55899	Fc fragment of IgG, receptor, transporter, alpha	Liverome
FCN3	O75636	ficolin (collagen/fibrinogen domain containing) 3 (Hakata antigen)	Liverome
FEN1	P39748	flap structure-specific endonuclease 1	Liverome
FGA	P02671	fibrinogen alpha chain	Liverome
FGB	P02675	fibrinogen beta chain	Liverome
FGG	P02679	fibrinogen gamma chain	Liverome
FGL1	Q08830	fibrinogen-like 1	Liverome
FH	P07954	fumarate hydratase	Liverome
FN1	P02751	fibronectin 1	Liverome
FTCD	O95954	formiminotransferase cyclodeaminase	Liverome
GAPDH	P04406	glyceraldehyde-3-phosphate dehydrogenase	Liverome
GC	P02774	group-specific component (vitamin D binding protein)	Liverome
GHR	P10912	growth hormone receptor	Liverome
GLUD1	P00367	glutamate dehydrogenase 1	Liverome
GRHPR	Q9UBQ7	glyoxylate reductase/hydroxypyruvate reductase	Liverome
GYS2	P54840	glycogen synthase 2 (liver)	Liverome
HAAO	P46952	3-hydroxyanthranilate 3,4-dioxygenase	Liverome
HAMP	P81172	hepcidin antimicrobial peptide	Liverome
HAO1	Q9UJM8	hydroxyacid oxidase (glycolate oxidase) 1	Liverome
HGD	Q93099	homogentisate 1,2-dioxygenase	Liverome
HGFAC	Q04756	HGF activator	Liverome
HMGCS2	P54868	3-hydroxy-3-methylglutaryl-CoA synthase 2 (mitochondrial)	Liverome
HNRNPA2B1	P22626	heterogeneous nuclear ribonucleoprotein A2/B1	Liverome
HNRNPC	P07910	heterogeneous nuclear ribonucleoprotein C (C1/C2)	Liverome
HPD	P32754	4-hydroxyphenylpyruvate dioxygenase	Liverome
HPX	P02790	hemopexin	Liverome
HRSP12	P52758	heat-responsive protein 12	Liverome
HSD17B10	Q99714	hydroxysteroid (17-beta) dehydrogenase 10	Liverome
HSD17B4	P51659	hydroxysteroid (17-beta) dehydrogenase 4	Liverome
HSD17B6	O14756	hydroxysteroid (17-beta) dehydrogenase 6 homolog (mouse)	Liverome
HSPA1B	P0DMV8	heat shock 70kDa protein 1B	Liverome
IFI27	P40305	interferon, alpha-inducible protein 27	Liverome
IFIT1	P09914	interferon-induced protein with tetratricopeptide repeats 1	Liverome
IGKC	P01601	immunoglobulin kappa constant	Liverome
ILF2	Q12905	interleukin enhancer binding factor 2, 45kDa	Liverome
ISG15	P05161	ISG15 ubiquitin-like modifier	Liverome
ITIH2	P19823	inter-alpha (globulin) inhibitor H2	Liverome
ITIH4	Q14624	inter-alpha (globulin) inhibitor H4 (plasma Kallikrein-sensitive glycoprotein)	Liverome
ITPR2	Q14571	inositol 1,4,5-triphosphate receptor, type 2	Liverome
KHK	P50053	ketohexokinase (fructokinase)	Liverome
KIF23	Q02241	kinesin family member 23	Liverome
KNG1	P01042	kininogen 1	Liverome
KRT8	P05787	keratin 8	Liverome
LAMP2	P13473	lysosomal-associated membrane protein 2	Liverome
LPGAT1	Q92604	lysophosphatidylglycerol acyltransferase 1	Liverome
LYZ	P61626	lysozyme	Liverome
MCM2	P49736	minichromosome maintenance complex component 2	Liverome
MCM6	Q14566	minichromosome maintenance complex component 6	Liverome
MT1F	P04733	metallothionein 1F	Liverome
MT2A	P02795	metallothionein 2A	Liverome
MTHFD1	P11586	methylenetetrahydrofolate dehydrogenase (NADP+ dependent) 1, methenyltetrahydrofolate cyclohydrolase, formyltetrahydrofolate synthetase	Liverome
NAMPT	P43490	nicotinamide phosphoribosyltransferase	Liverome
NDRG1	Q92597	N-myc downstream regulated 1	Liverome
NFKBIA	P25963	nuclear factor of kappa light polypeptide gene enhancer in B-cells inhibitor, alpha	Liverome
NME1	P15531	non-metastatic cells 1, protein (NM23A) expressed in	Liverome
NNMT	P40261	nicotinamide N-methyltransferase	Liverome
NPM1	P06748	nucleophosmin (nucleolar phosphoprotein B23, numatrin)	Liverome
PC	P11498	pyruvate carboxylase	Liverome
PCK1	P35558	phosphoenolpyruvate carboxykinase 1 (soluble)	Liverome
PCK2	Q16822	phosphoenolpyruvate carboxykinase 2 (mitochondrial)	Liverome
PCSK6	P29122	proprotein convertase subtilisin/kexin type 6	Liverome
PDIA3	P30101	protein disulfide isomerase family A, member 3	Liverome
PEMT	Q9UBM1	phosphatidylethanolamine N-methyltransferase	Liverome
PGK1	P00558	phosphoglycerate kinase 1	Liverome
PGM1	P36871	phosphoglucomutase 1	Liverome
PGRMC1	O00264	progesterone receptor membrane component 1	Liverome
PKM2	P14618	pyruvate kinase, muscle	Liverome
PON3	Q15166	paraoxonase 3	Liverome
PPIB	P23284	peptidylprolyl isomerase B (cyclophilin B)	Liverome
PRDX1	Q06830	peroxiredoxin 1	Liverome
PRDX6	P30041	peroxiredoxin 6	Liverome
PROZ	P22891	protein Z, vitamin K-dependent plasma glycoprotein	Liverome
PUF60	Q9UHX1	poly-U binding splicing factor 60KDa	Liverome
PYGB	P11216	phosphorylase, glycogen; brain	Liverome
QDPR	P09417	quinoid dihydropteridine reductase	Liverome
RBP1	P09455	retinol binding protein 1, cellular	Liverome
RCAN1	P53805	regulator of calcineurin 1	Liverome
RDBP	P18615	RD RNA binding protein	Liverome
RFC4	P35249	replication factor C (activator 1) 4, 37kDa	Liverome
RGN	Q15493	regucalcin (senescence marker protein-30)	Liverome
RHOA	P61586	ras homolog gene family, member A	Liverome
RHOB	P62745	ras homolog gene family, member B	Liverome
RND3	P61587	Rho family GTPase 3	Liverome
RPS5	P46782	ribosomal protein S5	Liverome
RPSA	P08865	ribosomal protein SA	Liverome
S100A10	P60903	S100 calcium binding protein A10	Liverome
S100A6	P06703	S100 calcium binding protein A6	Liverome
SAA2	P0DJI9	serum amyloid A2	Liverome
SCAMP3	O14828	secretory carrier membrane protein 3	Liverome
SCP2	P22307	sterol carrier protein 2	Liverome
SELENBP1	Q13228	selenium binding protein 1	Liverome
SERPINA1	P01009	serpin peptidase inhibitor, clade A (alpha-1 antiproteinase, antitrypsin), member 1	Liverome
SERPINC1	P01008	serpin peptidase inhibitor, clade C (antithrombin), member 1	Liverome
SERPING1	P05155	serpin peptidase inhibitor, clade G (C1 inhibitor), member 1	Liverome
SGK1	O00141	serum/glucocorticoid regulated kinase 1	Liverome
SLC16A2	P36021	solute carrier family 16, member 2 (monocarboxylic acid transporter 8)	Liverome
SLC22A1	O15245	solute carrier family 22 (organic cation transporter), member 1	Liverome
SLC2A2	P11168	solute carrier family 2 (facilitated glucose transporter), member 2	Liverome
SLC7A2	P52569	solute carrier family 7 (cationic amino acid transporter, y+ system), member 2	Liverome
SNRPE	P62304	small nuclear ribonucleoprotein polypeptide E	Liverome
SOD1	P00441	superoxide dismutase 1, soluble	Liverome
SOD2	P04179	superoxide dismutase 2, mitochondrial	Liverome
SRGN	P10124	serglycin	Liverome
STAT1	P42224	signal transducer and activator of transcription 1, 91kDa	Liverome
TDO2	P48775	tryptophan 2,3-dioxygenase	Liverome
TF	P02787	transferrin	Liverome
TGM2	P21980	transglutaminase 2 (C polypeptide, protein-glutamine-gamma-glutamyltransferase)	Liverome
TIMP1	P01033	TIMP metallopeptidase inhibitor 1	Liverome
TMED2	Q15363	transmembrane emp24 domain trafficking protein 2	Liverome
TPM2	P07951	tropomyosin 2 (beta)	Liverome
TST	Q16762	thiosulfate sulfurtransferase (rhodanese)	Liverome
TTR	P02766	transthyretin	Liverome
TUBB	P07437	tubulin, beta	Liverome
UGT2B7	P16662	UDP glucuronosyltransferase 2 family, polypeptide B7	Liverome
VIM	P08670	vimentin	Liverome
ABCB1	P08183	Multidrug resistance protein 1	OncoDB.HCC
ABCG2	Q9UNQ0	ATP-binding cassette sub-family G member 2	OncoDB.HCC
ACAT2	Q9BWD1	Acetyl-CoA acetyltransferase, cytosolic	OncoDB.HCC
ACP5	P13686	Tartrate-resistant acid phosphatase type 5 precursor	OncoDB.HCC
ADAM17	P78536	ADAM 17 precursor	OncoDB.HCC
AFM	P43652	Afamin precursor	OncoDB.HCC
AKAP13	Q12802	LBC oncogene	OncoDB.HCC
AKT2	P31751	RAC-beta serine/threonine-protein kinase	OncoDB.HCC
ANGPT1	Q15389	Eukaryotic translation initiation factor 3 subunit 6	OncoDB.HCC
ANGPT2	O15123	Angiopoietin-2 precursor	OncoDB.HCC
ANXA10	Q9UJ72	Annexin A10	OncoDB.HCC
APC	P25054	Adenomatous polyposis coli protein	OncoDB.HCC
APOE	P02649	Apolipoprotein E precursor	OncoDB.HCC
AR	P10275	Androgen receptor	OncoDB.HCC
ARRDC4	Q8NCT1	Arrestin domain-containing protein 4.	OncoDB.HCC
ASPH	Q12797	Aspartyl/asparaginyl beta-hydroxylase	OncoDB.HCC
ATF6	P18850	Cyclic AMP-dependent transcription factor ATF-6 alpha	OncoDB.HCC
AURKA	O14965	Serine/threonine-protein kinase 6	OncoDB.HCC
AXIN1	O15169	Axin-1	OncoDB.HCC
AXIN2	Q9Y2T1	Axin-2	OncoDB.HCC
BAD	Q92934	Bcl2 antagonist of cell death	OncoDB.HCC
BAGE5	Q86Y29	B melanoma antigen 3 precursor	OncoDB.HCC
BAX	Q07814	Apoptosis regulator BAX, cytoplasmic isoform beta.	OncoDB.HCC
BCL10	O95999	B-cell lymphoma/leukemia 10	OncoDB.HCC
BIRC5	O15392	Baculoviral IAP repeat-containing protein 5	OncoDB.HCC
CA1	P00915	Carbonic anhydrase 1	OncoDB.HCC
CA3	P07451	Carbonic anhydrase 3	OncoDB.HCC
CASP1	P29466	Caspase-1 precursor	OncoDB.HCC
CASP3	P42574	Caspase-3 precursor	OncoDB.HCC
CBS	P35520	Cystathionine beta-synthase	OncoDB.HCC
CCNA2	P20248	Cyclin-A2	OncoDB.HCC
CCND1	P24385	G1/S-specific cyclin-D1	OncoDB.HCC
CCNE1	P24864	G1/S-specific cyclin-E1	OncoDB.HCC
CD163	Q86VB7	Scavenger receptor cysteine-rich type 1 protein M130 precursor	OncoDB.HCC
CD302	Q8IX05	CD302 antigen precursor	OncoDB.HCC
CD40	P25942	Tumor necrosis factor receptor superfamily member 5 precursor	OncoDB.HCC
CD44	P16070	CD44 antigen precursor	OncoDB.HCC
CD81	P60033	CD81 antigen	OncoDB.HCC
CD82	P27701	CD82 antigen	OncoDB.HCC
CD9	P21926	CD9 antigen	OncoDB.HCC
CD99	P14209	CD99 antigen precursor	OncoDB.HCC
CDC25A	P30304	M-phase inducer phosphatase 1	OncoDB.HCC
CDC25B	P30305	M-phase inducer phosphatase 2	OncoDB.HCC
CDC34	P49427	Ubiquitin-conjugating enzyme E2-32 kDa complementing	OncoDB.HCC
CDH1	P12830	Epithelial-cadherin precursor	OncoDB.HCC
CDH17	Q12864	Cadherin-17 precursor	OncoDB.HCC
CDKN1B	P46527	Cyclin-dependent kinase inhibitor 1B	OncoDB.HCC
CDKN1C	P49918	Cyclin-dependent kinase inhibitor 1C	OncoDB.HCC
CDKN2A	P42771	Cyclin-dependent kinase inhibitor 2A	OncoDB.HCC
CDKN2B	P42772	Cyclin-dependent kinase 4 inhibitor B	OncoDB.HCC
CDKN2C	P42773	Cyclin-dependent kinase 6 inhibitor	OncoDB.HCC
CENTB1	Q15027	Centaurin-beta 1	OncoDB.HCC
CIB2	O75838	Calcium and integrin-binding protein 2	OncoDB.HCC
CLDN4	O14493	Claudin-4	OncoDB.HCC
COL7A1	Q02388	Collagen alpha-1(VII) chain precursor	OncoDB.HCC
COPA	P53621	Coatomer subunit alpha	OncoDB.HCC
COPS5	Q92905	COP9 signalosome complex subunit 5	OncoDB.HCC
CREB3L3	Q68CJ9	cAMP responsive element binding protein 3-like 3	OncoDB.HCC
CRYL1	Q9Y2S2	Lambda-crystallin homolog.	OncoDB.HCC
CSDA	P16989	DNA-binding protein A	OncoDB.HCC
CTAG1A	P78358	Cancer/testis antigen 1B	OncoDB.HCC
CTNNB1	P35222	Catenin beta-1	OncoDB.HCC
CXCL2	P19875	Macrophage inflammatory protein 2-alpha precursor	OncoDB.HCC
DACT1	Q9NYF0	Dapper homolog 1	OncoDB.HCC
DAD1	P61803	Dolichyl-diphosphooligosaccharide--protein glycosyltransferase subunit DAD1	OncoDB.HCC
DCC	P43146	Netrin receptor DCC precursor	OncoDB.HCC
DCN	P07585	Decorin precursor	OncoDB.HCC
DDX3X	O00571	ATP-dependent RNA helicase DDX3X	OncoDB.HCC
DEK	P35659	Protein DEK	OncoDB.HCC
DERL2	Q9GZP9	Derlin-2	OncoDB.HCC
DLC1	Q96QB1	Rho-GTPase-activating protein 7	OncoDB.HCC
DNMT1	P26358	DNA (cytosine-5)-methyltransferase 1	OncoDB.HCC
DNMT3A	Q9Y6K1	DNA (cytosine-5)-methyltransferase 3A	OncoDB.HCC
DNMT3B	Q9UBC3	DNA (cytosine-5)-methyltransferase 3B	OncoDB.HCC
DOCK4	Q8N1I0	Dedicator of cytokinesis protein 4	OncoDB.HCC
DUSP1	P28562	Dual specificity protein phosphatase 1	OncoDB.HCC
DYNLL2	Q96FJ2	Dynein light chain 2, cytoplasmic	OncoDB.HCC
E2F1	Q01094	Transcription factor E2F1	OncoDB.HCC
EBAG9	O00559	Receptor-binding cancer antigen expressed on SiSo cells	OncoDB.HCC
ECGF1	P19971	Thymidine phosphorylase precursor	OncoDB.HCC
EDN1	P05305	Endothelin-1 precursor	OncoDB.HCC
EDNRB	P24530	Endothelin B receptor precursor	OncoDB.HCC
EFNA1	P20827	Ephrin-A1 precursor	OncoDB.HCC
EFNB1	P98172	Ephrin-B1 precursor	OncoDB.HCC
EGF	P01133	Pro-epidermal growth factor precursor	OncoDB.HCC
EGFR	P00533	Epidermal growth factor receptor precursor	OncoDB.HCC
EIF3S2	Q13347	Eukaryotic translation initiation factor 3 subunit 2	OncoDB.HCC
EIF3S3	O15372	Eukaryotic translation initiation factor 3 subunit 3	OncoDB.HCC
ENG	P17813	Endoglin precursor	OncoDB.HCC
ENPP2	Q13822	Ectonucleotide pyrophosphatase/phosphodiesterase 2	OncoDB.HCC
ERBB2	P04626	Receptor tyrosine-protein kinase erbB-2 precursor	OncoDB.HCC
ERBB3	P21860	Receptor tyrosine-protein kinase erbB-3 precursor	OncoDB.HCC
ERBB4	Q15303	Receptor tyrosine-protein kinase erbB-4 precursor	OncoDB.HCC
ERCC1	P07992	DNA excision repair protein ERCC-1.	OncoDB.HCC
ESR1	P03372	Estrogen receptor	OncoDB.HCC
ETHE1	O95571	ETHE1 protein, mitochondrial precursor	OncoDB.HCC
ETV4	P43268	ETS translocation variant 4	OncoDB.HCC
EZH2	Q15910	Enhancer of zeste homolog 2	OncoDB.HCC
F9	P00740	Coagulation factor IX precursor	OncoDB.HCC
FADD	Q13158	FAS-associating death domain-containing protein	OncoDB.HCC
FAM10A6	P50502	Hsc70-interacting protein	OncoDB.HCC
FAS	P25445	Tumor necrosis factor receptor superfamily member 6 precursor	OncoDB.HCC
FATE1	Q969F0	Fetal and adult testis-expressed transcript protein	OncoDB.HCC
FGF1	P05230	Heparin-binding growth factor 1 precursor	OncoDB.HCC
FGF2	P09038	Heparin-binding growth factor 2 precursor	OncoDB.HCC
FGFR3	P22607	Fibroblast growth factor receptor 3 precursor	OncoDB.HCC
FHIT	P49789	Bis(5'-adenosyl)-triphosphatase	OncoDB.HCC
FKBP4	Q02790	FK506-binding protein 4	OncoDB.HCC
FOS	P01100	Proto-oncogene protein c-fos	OncoDB.HCC
FTL	P02792	Ferritin light chain	OncoDB.HCC
FUT4	P22083	Alpha-(1,3)-fucosyltransferase	OncoDB.HCC
GABRE	P78334	Gamma-aminobutyric-acid receptor subunit epsilon precursor	OncoDB.HCC
GADD45B	O75293	Growth arrest and DNA-damage-inducible protein GADD45 beta	OncoDB.HCC
GADD45G	O95257	Growth arrest and DNA-damage-inducible protein GADD45 gamma	OncoDB.HCC
GAGE8	Q13065	G antigen 1	OncoDB.HCC
GFER	P55789	Augmenter of liver regeneration	OncoDB.HCC
GJB1	P08034	Gap junction beta-1 protein	OncoDB.HCC
GJB2	P29033	Gap junction beta-2 protein	OncoDB.HCC
GLI1	P08151	Zinc finger protein GLI1	OncoDB.HCC
GNAI1	P63096	Guanine nucleotide-binding protein G(i), alpha-1 subunit	OncoDB.HCC
GNAI3	P08754	Guanine nucleotide-binding protein G(k) subunit alpha (G(i) alpha-3)	OncoDB.HCC
GNAS	Q5JWF2	Guanine nucleotide-binding protein G(s) subunit alpha isoforms XLas	OncoDB.HCC
GPAA1	O43292	Glycosylphosphatidylinositol anchor attachment 1 protein	OncoDB.HCC
GPR75	O95800	Probable G-protein coupled receptor 75	OncoDB.HCC
GPR78	Q96P69	Probable G-protein coupled receptor 78	OncoDB.HCC
GRN	P28799	Granulins precursor	OncoDB.HCC
GSK3A	P49840	Glycogen synthase kinase-3 alpha	OncoDB.HCC
GSTP1	P09211	Glutathione S-transferase P	OncoDB.HCC
H19	NR_002196	H19, imprinted maternally expressed untranslated mRNA	OncoDB.HCC
HAS2	Q92819	Hyaluronan synthase 2	OncoDB.HCC
HBEGF	Q99075	Heparin-binding EGF-like growth factor precursor	OncoDB.HCC
HFE	Q30201	Hereditary hemochromatosis protein precursor	OncoDB.HCC
HGF	P14210	Hepatocyte growth factor precursor (Scatter factor)	OncoDB.HCC
HOXA13	P31271	Homeobox protein Hox-A13	OncoDB.HCC
HP	P00738	Haptoglobin precursor	OncoDB.HCC
HPSE	Q9Y251	Heparanase precursor	OncoDB.HCC
HSP90AA1	P07900	Heat shock protein HSP 90-alpha	OncoDB.HCC
HSPA1B	P08107	Heat shock 70 kDa protein 1	OncoDB.HCC
HSPA4	P34932	Heat shock 70 kDa protein 4	OncoDB.HCC
HSPH1	Q92598	Heat-shock protein 105 kDa	OncoDB.HCC
ICAM1	P05362	Intercellular adhesion molecule 1 precursor	OncoDB.HCC
ID1	P41134	DNA-binding protein inhibitor ID-1	OncoDB.HCC
IGF1	P01343	Insulin-like growth factor IA precursor	OncoDB.HCC
IGFBP1	P08833	Insulin-like growth factor-binding protein 3 precursor	OncoDB.HCC
IGLL1	P15814	Immunoglobulin lambda-like polypeptide 1 precursor	OncoDB.HCC
IGLV4-3	P01842	Ig lambda chain C regions.	OncoDB.HCC
IL12RB2	Q99665	Interleukin-12 receptor beta-2 chain precursor	OncoDB.HCC
IL18RAP	O95256	Interleukin-18 receptor accessory protein precursor	OncoDB.HCC
IL2	P60568	Interleukin-2 precursor	OncoDB.HCC
IRF1	P10914	Interferon regulatory factor 1	OncoDB.HCC
ITGA6	P23229	Integrin alpha-6 precursor	OncoDB.HCC
ITGB1	P05556	Integrin beta-1 precursor	OncoDB.HCC
JTB	O76095	Protein JTB precursor	OncoDB.HCC
JUNB	P17275	Transcription factor jun-B.	OncoDB.HCC
KHDRBS1	Q07666	KH domain-containing, RNA-binding, signal transduction-associated protein 1	OncoDB.HCC
KIAA0101	Q15004	PCNA-associated factor	OncoDB.HCC
KISS1	Q15726	Metastasis-suppressor KiSS-1 precursor	OncoDB.HCC
KISS1R	Q969F8	KiSS-1 receptor	OncoDB.HCC
KLF6	Q99612	Krueppel-like factor 6	OncoDB.HCC
KLKB1	P03952	Plasma kallikrein precursor	OncoDB.HCC
KRAS	P01116	GTPase KRas	OncoDB.HCC
KRT19	P08727	Keratin, type I cytoskeletal 19	OncoDB.HCC
LAPTM4B	Q86VI4	Lysosomal-associated transmembrane protein 4B	OncoDB.HCC
LCN2	P80188	Neutrophil gelatinase-associated lipocalin precursor	OncoDB.HCC
LEP	P41159	Leptin precursor	OncoDB.HCC
LEPR	P48357	Leptin receptor precursor	OncoDB.HCC
LETMD1	Q6P1Q0	LETM1 domain containing 1 isoform 1	OncoDB.HCC
LGALS3	P17931	Galectin-3	OncoDB.HCC
LGALS4	P56470	Galectin-4	OncoDB.HCC
LGR5	O75473	Leucine-rich repeat-containing G-protein coupled receptor 5 precursor	OncoDB.HCC
LUZP4	Q9P127	leucine zipper protein 4	OncoDB.HCC
LY6E	Q16553	Lymphocyte antigen Ly-6E precursor	OncoDB.HCC
MAGEA1	P43355	Melanoma-associated antigen 1	OncoDB.HCC
MAGEA10	P43363	Melanoma-associated antigen 10	OncoDB.HCC
MAGEA11	P43364	Melanoma-associated antigen 11	OncoDB.HCC
MAGEA2B	P43356	Melanoma-associated antigen 2	OncoDB.HCC
MAGEA3	P43357	Melanoma-associated antigen 3	OncoDB.HCC
MAGEA4	P43358	Melanoma-associated antigen 4	OncoDB.HCC
MAGEA8	P43361	Melanoma-associated antigen 8	OncoDB.HCC
MAP2K1	Q02750	Dual specificity mitogen-activated protein kinase kinase 1	OncoDB.HCC
MAP2K2	P36507	Dual specificity mitogen-activated protein kinase kinase 2	OncoDB.HCC
MAPK1	P28482	Mitogen-activated protein kinase 1	OncoDB.HCC
MAPK3	P27361	Mitogen-activated protein kinase 3	OncoDB.HCC
MAPRE1	Q15691	Microtubule-associated protein RP/EB family member 1	OncoDB.HCC
MAT2A	P31153	S-adenosylmethionine synthetase isoform type-2	OncoDB.HCC
MCL1	Q07820	Induced myeloid leukemia cell differentiation protein Mcl-1	OncoDB.HCC
MCM7	P33993	DNA replication licensing factor MCM7	OncoDB.HCC
MET	P08581	Hepatocyte growth factor receptor precursor	OncoDB.HCC
MGMT	P16455	Methylated-DNA--protein-cysteine methyltransferase	OncoDB.HCC
MIF	P14174	Macrophage migration inhibitory factor	OncoDB.HCC
MKI67	P46013	Antigen KI-67	OncoDB.HCC
MLC1	Q15049	Membrane protein MLC1	OncoDB.HCC
MME	P08473	Neprilysin	OncoDB.HCC
MMP12	P39900	Macrophage metalloelastase precursor	OncoDB.HCC
MMP14	P50281	Matrix metalloproteinase-14 precursor	OncoDB.HCC
MMP2	P08253	72 kDa type IV collagenase precursor	OncoDB.HCC
MMP3	P08254	Stromelysin-1 precursor	OncoDB.HCC
MMP7	P09237	Matrilysin precursor	OncoDB.HCC
MTA1	Q13330	Metastasis-associated protein MTA1.	OncoDB.HCC
MTAP	Q13126	S-methyl-5-thioadenosine phosphorylase	OncoDB.HCC
MTR	Q99707	Methionine synthase	OncoDB.HCC
MTSS1	O43312	Metastasis suppressor protein 1	OncoDB.HCC
MTUS1	NP_001001927	mitochondrial tumor suppressor 1 isoform 3	OncoDB.HCC
MUC1	P15941	Mucin-1 precursor	OncoDB.HCC
MUTED	Q8NBS9	Thioredoxin domain-containing protein 5 precursor	OncoDB.HCC
MYBL2	P10244	Myb-related protein B	OncoDB.HCC
MYC	P01106	Myc proto-oncogene protein	OncoDB.HCC
NCSTN	Q92542	Nicastrin precursor	OncoDB.HCC
NEK6	Q9HC98	Serine/threonine-protein kinase Nek6	OncoDB.HCC
NME2	P22392	Nucleoside diphosphate kinase B	OncoDB.HCC
NOS2A	P35228	Nitric oxide synthase, inducible	OncoDB.HCC
NP_001032647.1	NP_001032647	associated with liver cancer	OncoDB.HCC
NP_114111.2	Q8N2F6	SVH protein	OncoDB.HCC
NP_689935.1	NP_689935	hepatocyte cell adhesion molecule	OncoDB.HCC
NRG1	Q15491	Neuregulin-1, sensory and motor neuron-derived factor isoform	OncoDB.HCC
NRG2	O14511	Pro-neuregulin-2, membrane-bound isoform precursor	OncoDB.HCC
NRG3	P56975	Pro-neuregulin-3, membrane-bound isoform precursor	OncoDB.HCC
OAT	P04181	Ornithine aminotransferase, mitochondrial precursor	OncoDB.HCC
PARK2	O60260	Parkin	OncoDB.HCC
PARP1	P09874	Poly [ADP-ribose] polymerase 1	OncoDB.HCC
PDGFRA	P16234	Alpha platelet-derived growth factor receptor precursor	OncoDB.HCC
PGC	P20142	Gastricsin precursor	OncoDB.HCC
PIK3CA	P42336	Phosphatidylinositol-4,5-bisphosphate 3-kinase catalytic subunit alpha isoform	OncoDB.HCC
PIN1	Q13526	Peptidyl-prolyl cis-trans isomerase NIMA-interacting 1	OncoDB.HCC
PLAU	P00749	Urokinase-type plasminogen activator precursor	OncoDB.HCC
PLK1	P53350	Serine/threonine-protein kinase PLK1	OncoDB.HCC
PPIA_HUMAN	P62937	Peptidyl-prolyl cis-trans isomerase A	OncoDB.HCC
PRDX2	P32119	Peroxiredoxin-2	OncoDB.HCC
PSMD10	O75832	26S proteasome non-ATPase regulatory subunit 10	OncoDB.HCC
PSMD4	P55036	26S proteasome non-ATPase regulatory subunit 4	OncoDB.HCC
PTCH1	Q13635	Protein patched homolog 1	OncoDB.HCC
PTENP1	P60484	Phosphatidylinositol-3,4,5-trisphosphate 3-phosphatase and dual- specificity protein phosphatase PTEN	OncoDB.HCC
PTGS2	P35354	Prostaglandin G/H synthase 2 precursor	OncoDB.HCC
PTK2	Q05397	Focal adhesion kinase 1	OncoDB.HCC
PTPN13	Q12923	Tyrosine-protein phosphatase non-receptor type 13	OncoDB.HCC
PYDC1	Q8WXC3	pyrin domain containing 1	OncoDB.HCC
RAF1	P04049	RAF proto-oncogene serine/threonine-protein kinase	OncoDB.HCC
RARA	P10276	Retinoic acid receptor alpha	OncoDB.HCC
RASSF1	Q9NS23	Ras association domain-containing protein 1	OncoDB.HCC
RB1	P06400	Retinoblastoma-associated protein	OncoDB.HCC
RBL2	Q08999	Retinoblastoma-like protein 2	OncoDB.HCC
RBMY1B	Q15414	RNA-binding motif protein, Y chromosome, family 1 member A1	OncoDB.HCC
REG1A	P05451	Lithostathine 1 alpha precursor	OncoDB.HCC
REG3A	Q06141	Regenerating islet-derived protein 3 alpha precursor	OncoDB.HCC
RET	P07949	Proto-oncogene tyrosine-protein kinase receptor ret precursor	OncoDB.HCC
RGS1	Q08116	Regulator of G-protein signaling 1	OncoDB.HCC
RHOC	P08134	Rho-related GTP-binding protein RhoC precursor (H9)	OncoDB.HCC
RLN1	P04808	Prorelaxin H1 precursor	OncoDB.HCC
ROBO1	Q9Y6N7	Roundabout homolog 1 precursor	OncoDB.HCC
RPL36AL	Q969Q0	60S ribosomal protein L36a-like.	OncoDB.HCC
RTN4	Q9NQC3	Reticulon-4 (Neurite outgrowth inhibitor)	OncoDB.HCC
RUNX3	Q13761	Runt-related transcription factor 3	OncoDB.HCC
S100A9	P06702	Protein S100-A9 (S100 calcium-binding protein A9)	OncoDB.HCC
SAFB	Q15424	Scaffold attachment factor B	OncoDB.HCC
SEMA3B	Q13214	Semaphorin-3B precursor	OncoDB.HCC
SERPINB2	P05120	Plasminogen activator inhibitor 2 precursor	OncoDB.HCC
SERPINE1	P05121	Plasminogen activator inhibitor 1 precursor	OncoDB.HCC
SFN	P31947	14-3-3 protein sigma	OncoDB.HCC
SGPP1	Q9BX95	Sphingosine-1-phosphate phosphatase 1	OncoDB.HCC
SHC1	P29353	SHC-transforming protein 1	OncoDB.HCC
SHH	Q15465	Sonic hedgehog protein precursor	OncoDB.HCC
SIAH1	Q8IUQ4	Ubiquitin ligase SIAH1	OncoDB.HCC
SLC10A1	Q14973	Sodium/bile acid cotransporter	OncoDB.HCC
SLC22A18	Q96BI1	Organic cation transporter-like protein 2	OncoDB.HCC
SLC9A3R1	O14745	Ezrin-radixin-moesin-binding phosphoprotein 50	OncoDB.HCC
SLCO1B1	Q9Y6L6	Solute carrier organic anion transporter family member 1B1	OncoDB.HCC
SMAD2	Q13485	Mothers against decapentaplegic homolog 4	OncoDB.HCC
SMO	Q99835	Smoothened homolog precursor	OncoDB.HCC
SNAI1	O95863	Zinc finger protein SNAI1	OncoDB.HCC
SNAI2	O43623	Zinc finger protein SLUG	OncoDB.HCC
SNCG	O76070	Gamma-synuclein	OncoDB.HCC
SOCS1	O15524	Suppressor of cytokine signaling 1	OncoDB.HCC
SPANXC	Q9UBF1	Melanoma-associated antigen C2	OncoDB.HCC
SPINT1	O43278	Kunitz-type protease inhibitor 1 precursor	OncoDB.HCC
SPINT2	O43291	Kunitz-type protease inhibitor 2 precursor	OncoDB.HCC
SPP1	P10451	Osteopontin precursor	OncoDB.HCC
SPRED1	Q7Z699	Sprouty-related, EVH1 domain-containing protein 1	OncoDB.HCC
SPRY2	O43597	Sprouty homolog 2	OncoDB.HCC
SRC	P12931	Proto-oncogene tyrosine-protein kinase Src	OncoDB.HCC
SSTR1	P30872	Somatostatin receptor type 1	OncoDB.HCC
SSTR2	P30874	Somatostatin receptor type 2	OncoDB.HCC
SSTR3	P32745	Somatostatin receptor type 3	OncoDB.HCC
SSTR5	P35346	Somatostatin receptor type 5	OncoDB.HCC
SSX2_HUMAN	Q16385	Protein SSX2	OncoDB.HCC
SSX4_HUMAN	O60224	Protein SSX4	OncoDB.HCC
SSX5	Q16384	Protein SSX1	OncoDB.HCC
STC1	P52823	Stanniocalcin-1 precursor	OncoDB.HCC
STC2	O76061	Stanniocalcin-2 precursor	OncoDB.HCC
STEAP3	Q658P3	dudulin 2 isoform b	OncoDB.HCC
STMN2	Q93045	Stathmin-2	OncoDB.HCC
SYCP1	Q15431	Synaptonemal complex protein 1	OncoDB.HCC
TAOK2	Q9UL54	Serine/threonine-protein kinase TAO2	OncoDB.HCC
TCF7L2	Q9NQB0	Transcription factor 7-like 2	OncoDB.HCC
TEK	Q02763	Angiopoietin-1 receptor precursor	OncoDB.HCC
TERT	O14746	Telomerase reverse transcriptase	OncoDB.HCC
TFF3	Q07654	Trefoil factor 3 precursor	OncoDB.HCC
TFRC	P02786	Transferrin receptor protein 1	OncoDB.HCC
TGFA	P01135	Transforming growth factor alpha precursor	OncoDB.HCC
TGFBR2	P37173	TGF-beta receptor type-2 precursor	OncoDB.HCC
TIAM1	Q13009	T-lymphoma invasion and metastasis-inducing protein 1	OncoDB.HCC
TNFSF10	P50591	Tumor necrosis factor ligand superfamily member 10	OncoDB.HCC
TNFSF11	O14788	Tumor necrosis factor ligand superfamily member 11	OncoDB.HCC
TNFSF5IP1	Q969U7	tumor necrosis factor superfamily, member 5-induced protein 1	OncoDB.HCC
TP53	P04637	Cellular tumor antigen p53	OncoDB.HCC
TP73	O15350	Tumor protein p73	OncoDB.HCC
TPTE	P56180	Putative tyrosine-protein phosphatase TPTE	OncoDB.HCC
TRDMT1	O14717	tRNA (cytosine-5-)-methyltransferase	OncoDB.HCC
TSPAN8	P19075	Tetraspanin-8	OncoDB.HCC
TSPY1_HUMAN	Q01534	Testis-specific Y-encoded protein 1.	OncoDB.HCC
UBE2L3	P68036	Ubiquitin-conjugating enzyme E2 L3	OncoDB.HCC
UGT2B4	P06133	UDP-glucuronosyltransferase 2B4 precursor	OncoDB.HCC
VEGFA	P15692	Vascular endothelial growth factor A precursor	OncoDB.HCC
VEGFC	P49767	Vascular endothelial growth factor C precursor	OncoDB.HCC
VPS37A	Q8NEZ2	hepatocellular carcinoma related protein 1	OncoDB.HCC
VPS53	Q5VIR6	Vacuolar protein sorting-associated protein 53.	OncoDB.HCC
WWOX	NP_570859	WW domain-containing oxidoreductase isoform 3	OncoDB.HCC
XLKD1	Q9Y5Y7	Lymphatic vessel endothelial hyaluronic acid receptor 1 precursor	OncoDB.HCC
XPC	Q01831	DNA-repair protein complementing XP-C cells	OncoDB.HCC
YBX1	P67809	Nuclease sensitive element-binding protein 1	OncoDB.HCC
YY1AP1	Q9H869	YY1-associated protein 1	OncoDB.HCC
ZHX2	Q9Y6X8	Zinc fingers and homeoboxes protein 2	OncoDB.HCC
ZMYND10	O75800	Zinc finger MYND domain-containing protein 10	OncoDB.HCC
ZNF342	Q8WUU4	Zinc finger protein 342.	OncoDB.HCC
ZNF689	Q96CS4	Zinc finger protein 689	OncoDB.HCC
ZYX	Q15942	Zyxin	OncoDB.HCC
