# Supplementary material for: Integrating Network Pharmacology and Pharmacological Evaluation for Deciphering the Action Mechanism of Herbal Formula Zuojin Pill in Suppressing Hepatocellular Carcinoma
Source: Front Pharmacol. 2019 Oct 9;10:1185. doi: 10.3389/fphar.2019.01185 (PMC6795061; doi:10.3389/fphar.2019.01185)
Supplement: Supplement 1 — The chromatographic fingerprinting of ZJP and standards. [file DataSheet_1.zip › Supplements/Supplement 5.xls]

## Sheet: GOBP results
Supplement 5. The detailed GO information of terms which met the requirements of Count ≥2 and EASE scores ≤0.05.
Category	Term	Count	%	PValue	Genes	List Total	Pop Hits	Pop Total	Fold Enrichment	Bonferroni	Benjamini	FDR
GOTERM_BP_DIRECT	GO:0060749~mammary gland alveolus development	5	0.0396825	1.43584e-06	AR, CCND1, TNFSF11, ESR1, TGFA	82	15	13789	56.0528	0.00141187	0.00141187	0.00226389
GOTERM_BP_DIRECT	GO:0048146~positive regulation of fibroblast proliferation	6	0.047619	1.74538e-06	EGFR, E2F1, CDKN1A, ESR1, MYC, FN1	82	35	13789	28.8272	0.00171598	0.00085836	0.00275195
GOTERM_BP_DIRECT	GO:0042127~regulation of cell proliferation	9	0.0714286	2.54323e-06	PTK2, PTGS2, ERBB3, CXCL2, NFKBIA, SHC1, SRC, PLAU	82	149	13789	10.1572	0.00249941	0.000833831	0.00400989
GOTERM_BP_DIRECT	GO:0045944~positive regulation of transcription from RNA polymerase II promoter	15	0.119048	6.51373e-06	E2F1, EGFR, AR, TP53, NFKBIA, RB1, STAT1, CTNNB1, FOS, TNFSF11, GSK3A, VEGFA, TOP2A, MYC, IL2	82	582	13789	4.33398	0.00638903	0.0016011	0.0102699
GOTERM_BP_DIRECT	GO:0001525~angiogenesis	8	0.0634921	1.3372e-05	PTK2, VEGFA, SERPINE1, TGFA, PIK3CA, SHC1, MMP2, FN1	82	134	13789	10.0393	0.013072	0.00262817	0.0210819
GOTERM_BP_DIRECT	GO:0007265~Ras protein signal transduction	5	0.0396825	1.74968e-05	CDKN1A, RASSF1, TP53, RB1, CCNA2	82	27	13789	31.1405	0.0170696	0.00286539	0.0275841
GOTERM_BP_DIRECT	GO:0006974~cellular response to DNA damage stimulus	7	0.0555556	6.0444e-05	MAPK1, CASP3, CCND1, RASSF1, PARP1, TOP2A, MYC	82	116	13789	10.1475	0.0577444	0.00846096	0.095261
GOTERM_BP_DIRECT	GO:0007155~cell adhesion	8	0.0634921	7.4216e-05	ICAM1, CD9, PTK2, HAS2, SRC, FN1, SPP1, CTNNB1	82	175	13789	7.68725	0.0704282	0.00908736	0.116954
GOTERM_BP_DIRECT	GO:0030335~positive regulation of cell migration	7	0.0555556	0.00010005	EGFR, PTK2, HAS2, HSPA5, COL1A1, CXCL12, PLAU	82	127	13789	9.26858	0.0937623	0.0108797	0.157634
GOTERM_BP_DIRECT	GO:0090200~positive regulation of release of cytochrome c from mitochondria	4	0.031746	0.000176817	TNFSF10, MMP9, BAX, TP53	82	19	13789	35.4018	0.159706	0.0172498	0.278427
GOTERM_BP_DIRECT	GO:0043524~negative regulation of neuron apoptotic process	6	0.047619	0.000193407	APOE, ERBB3, BAX, PIK3CA, BIRC5, SOD1	82	91	13789	11.0874	0.173315	0.017154	0.304515
GOTERM_BP_DIRECT	GO:0007566~embryo implantation	4	0.031746	0.000361588	PTGS2, MMP9, SOD1, MMP2	82	24	13789	28.0264	0.299434	0.0292202	0.568605
GOTERM_BP_DIRECT	GO:0051897~positive regulation of protein kinase B signaling	5	0.0396825	0.000475858	EGFR, PTK2, TNFSF11, IGF2, SRC	82	62	13789	13.5612	0.373969	0.0353861	0.747666
GOTERM_BP_DIRECT	GO:0097192~extrinsic apoptotic signaling pathway in absence of ligand	4	0.031746	0.000515961	GSK3A, ERBB3, BAX, IL2	82	27	13789	24.9124	0.398204	0.0356241	0.810436
GOTERM_BP_DIRECT	GO:0051402~neuron apoptotic process	4	0.031746	0.000515961	CASP3, ERBB3, BAX, RB1	82	27	13789	24.9124	0.398204	0.0356241	0.810436
GOTERM_BP_DIRECT	GO:0007173~epidermal growth factor receptor signaling pathway	4	0.031746	0.000639127	PTK2, TGFA, SHC1, SRC	82	29	13789	23.1943	0.46693	0.0410728	1.00298
GOTERM_BP_DIRECT	GO:0042493~response to drug	5	0.0396825	0.000639466	FOS, CCND1, SOD1, MYC, CTNNB1	82	67	13789	12.5491	0.467108	0.038576	1.00351
GOTERM_BP_DIRECT	GO:0043066~negative regulation of apoptotic process	8	0.0634921	0.00065766	EGFR, CASP3, PTK2, VEGFA, TP53, BIRC5, CAT, MYC	82	250	13789	5.38107	0.476569	0.0373635	1.03193
GOTERM_BP_DIRECT	GO:0033598~mammary gland epithelial cell proliferation	3	0.0238095	0.000702193	MAPK1, CCND1, TNFSF11	82	7	13789	72.0679	0.499026	0.0376721	1.10144
GOTERM_BP_DIRECT	GO:0006468~protein phosphorylation	6	0.047619	0.00121889	CCND1, RAF1, PIK3CA, BIRC5, CDK4, IGFBP3	82	136	13789	7.41876	0.698841	0.0612105	1.90465
GOTERM_BP_DIRECT	GO:0071498~cellular response to fluid shear stress	3	0.0238095	0.00148756	PTGS2, HAS2, SRC	82	10	13789	50.4476	0.768888	0.0706247	2.31989
GOTERM_BP_DIRECT	GO:0001503~ossification	4	0.031746	0.00190077	TNFSF11, MMP9, IGF2, SPP1	82	42	13789	16.0151	0.846206	0.0852912	2.95529
GOTERM_BP_DIRECT	GO:2000811~negative regulation of anoikis	3	0.0238095	0.00216518	PTK2, PIK3CA, SRC	82	12	13789	42.0396	0.881501	0.0923966	3.35986
GOTERM_BP_DIRECT	GO:0006351~transcription, DNA-templated	11	0.0873016	0.00265294	E2F1, AR, CCND1, IRF1, ESR1, BIRC5, PARP1, STAT1, MYC, HSPA8, CTNNB1	82	601	13789	3.07778	0.926756	0.10743	4.10201
GOTERM_BP_DIRECT	GO:0071157~negative regulation of cell cycle arrest	3	0.0238095	0.00296267	CCND1, RASSF1, CDK4	82	14	13789	36.034	0.946044	0.114541	4.5705
GOTERM_BP_DIRECT	GO:0006801~superoxide metabolic process	3	0.0238095	0.00340547	SOD1, SOD2	82	15	13789	33.6317	0.96515	0.125644	5.23656
GOTERM_BP_DIRECT	GO:0045893~positive regulation of transcription, DNA-templated	7	0.0555556	0.00384818	IRF1, ESR1, COL1A1, STAT1, CCNA2, MYC, CTNNB1	82	255	13789	4.61612	0.977493	0.135773	5.89813
GOTERM_BP_DIRECT	GO:0045453~bone resorption	3	0.0238095	0.00387718	TNFSF11, SRC, CTNNB1	82	16	13789	31.5297	0.978128	0.132011	5.94131
GOTERM_BP_DIRECT	GO:0043410~positive regulation of MAPK cascade	4	0.031746	0.00432715	AR, IGF2, IGFBP3, CTNNB1	82	56	13789	12.0113	0.985978	0.141354	6.609
GOTERM_BP_DIRECT	GO:0043525~positive regulation of neuron apoptotic process	3	0.0238095	0.00490595	BAX, TP53, CTNNB1	82	18	13789	28.0264	0.992088	0.153693	7.46133
GOTERM_BP_DIRECT	GO:0016337~single organismal cell-cell adhesion	4	0.031746	0.00525286	EGFR, ICAM1, SHC1, CTNNB1	82	60	13789	11.2106	0.994386	0.15865	7.9687
GOTERM_BP_DIRECT	GO:0045429~positive regulation of nitric oxide biosynthetic process	3	0.0238095	0.00546231	EGFR, HSP90AA1, ESR1	82	19	13789	26.5513	0.995436	0.159585	8.27375
GOTERM_BP_DIRECT	GO:0007050~cell cycle arrest	4	0.031746	0.00601953	RASSF1, TP53, IRF1, RB1	82	63	13789	10.6767	0.997371	0.169444	9.08072
GOTERM_BP_DIRECT	GO:0001934~positive regulation of protein phosphorylation	4	0.031746	0.00601953	CCND1, PTGS2, MMP9, VEGFA	82	63	13789	10.6767	0.997371	0.169444	9.08072
GOTERM_BP_DIRECT	GO:0010332~response to gamma radiation	3	0.0238095	0.00665734	BAX, TP53, MYC	82	21	13789	24.0226	0.998602	0.180592	9.99624
GOTERM_BP_DIRECT	GO:0006915~apoptotic process	6	0.047619	0.00711039	MAPK1, TP53, IRF1, BIRC5, RB1, STAT1	82	205	13789	4.92171	0.999108	0.186588	10.6413
GOTERM_BP_DIRECT	GO:0071363~cellular response to growth factor stimulus	3	0.0238095	0.00795986	ERBB2, SHC1, CTNNB1	82	23	13789	21.9337	0.999616	0.201229	11.8391
GOTERM_BP_DIRECT	GO:0051781~positive regulation of cell division	3	0.0238095	0.00865061	VEGFA, IGF2, CAT	82	24	13789	21.0198	0.999806	0.211386	12.8021
GOTERM_BP_DIRECT	GO:0035987~endodermal cell differentiation	3	0.0238095	0.0101095	MMP9, MMP2, FN1	82	26	13789	19.4029	0.999955	0.236793	14.8035
GOTERM_BP_DIRECT	GO:0009408~response to heat	3	0.0238095	0.010877	HSP90AA1, SOD1, PLG	82	27	13789	18.6843	0.999979	0.24663	15.839
GOTERM_BP_DIRECT	GO:0051301~cell division	5	0.0396825	0.0111976	CCND1, BIRC5, RB1, CDK4, CCNA2	82	148	13789	5.68103	0.999985	0.247322	16.2681
GOTERM_BP_DIRECT	GO:0034349~glial cell apoptotic process	2	0.015873	0.0117144	CASP3, RB1	82	2	13789	168.159	0.999991	0.251643	16.9555
GOTERM_BP_DIRECT	GO:0001315~age-dependent response to reactive oxygen species	2	0.015873	0.0117144	SOD2	82	2	13789	168.159	0.999991	0.251643	16.9555
GOTERM_BP_DIRECT	GO:0016098~monoterpenoid metabolic process	2	0.015873	0.0117144	CYP2E1, CYP1A2	82	2	13789	168.159	0.999991	0.251643	16.9555
GOTERM_BP_DIRECT	GO:0000086~G2/M transition of mitotic cell cycle	3	0.0238095	0.0133278	CDKN1A, BIRC5, ABCB1	82	30	13789	16.8159	0.999998	0.275315	19.0676
GOTERM_BP_DIRECT	GO:0001649~osteoblast differentiation	4	0.031746	0.0149839	CAT, COL1A1, IGFBP3, SPP1	82	88	13789	7.64357	1	0.29792	21.1831
GOTERM_BP_DIRECT	GO:0034644~cellular response to UV	3	0.0238095	0.0150823	BAX, TP53, PCNA	82	32	13789	15.7649	1	0.293738	21.3072
GOTERM_BP_DIRECT	GO:0006955~immune response	6	0.047619	0.0153035	TNFSF10, TNFSF11, CXCL2, CXCL12, IL2	82	248	13789	4.06835	1	0.291699	21.5853
GOTERM_BP_DIRECT	GO:0045892~negative regulation of transcription, DNA-templated	6	0.047619	0.0157929	TP53, IRF1, BIRC5, RB1, HSPA8, CTNNB1	82	250	13789	4.0358	1	0.293967	22.1975
GOTERM_BP_DIRECT	GO:0045785~positive regulation of cell adhesion	3	0.0238095	0.0159948	ERBB2, VEGFA, CXCL12	82	33	13789	15.2871	1	0.29172	22.4489
GOTERM_BP_DIRECT	GO:0043406~positive regulation of MAP kinase activity	3	0.0238095	0.0169305	EGFR, ERBB2, VEGFA	82	34	13789	14.8375	1	0.300573	23.6034
GOTERM_BP_DIRECT	GO:0060333~interferon-gamma-mediated signaling pathway	2	0.015873	0.0175207	IRF1, STAT1	82	3	13789	112.106	1	0.303967	24.3234
GOTERM_BP_DIRECT	GO:0071466~cellular response to xenobiotic stimulus	2	0.015873	0.0175207	E2F1, RB1	82	3	13789	112.106	1	0.303967	24.3234
GOTERM_BP_DIRECT	GO:0010469~regulation of receptor activity	2	0.015873	0.0175207	SERPINE1, PLAU	82	3	13789	112.106	1	0.303967	24.3234
GOTERM_BP_DIRECT	GO:0060571~morphogenesis of an epithelial fold	2	0.015873	0.0175207	EGFR, AR	82	3	13789	112.106	1	0.303967	24.3234
GOTERM_BP_DIRECT	GO:0071930~negative regulation of transcription involved in G1/S transition of mitotic cell cycle	2	0.015873	0.0175207	E2F1, RB1	82	3	13789	112.106	1	0.303967	24.3234
GOTERM_BP_DIRECT	GO:0008284~positive regulation of cell proliferation	6	0.047619	0.0186727	PTK2, VEGFA, TGFA, HAS2, STAT1, MYC	82	261	13789	3.86571	1	0.315128	25.7104
GOTERM_BP_DIRECT	GO:0006508~proteolysis	5	0.0396825	0.0188505	CASP3, MMP9, MMP2, PLG, PLAU	82	173	13789	4.86007	1	0.31238	25.9224
GOTERM_BP_DIRECT	GO:0050679~positive regulation of epithelial cell proliferation	3	0.0238095	0.0198731	EGFR, ERBB2, MYC	82	37	13789	13.6345	1	0.321109	27.1304
GOTERM_BP_DIRECT	GO:0006302~double-strand break repair	3	0.0238095	0.0230132	PARP1, SOD1, ERCC1	82	40	13789	12.6119	1	0.35633	30.7256
GOTERM_BP_DIRECT	GO:0042738~exogenous drug catabolic process	2	0.015873	0.0232933	CYP2B6, CYP1A2	82	4	13789	84.0793	1	0.354403	31.0381
GOTERM_BP_DIRECT	GO:0060742~epithelial cell differentiation involved in prostate gland development	2	0.015873	0.0232933	AR, CTNNB1	82	4	13789	84.0793	1	0.354403	31.0381
GOTERM_BP_DIRECT	GO:0070141~response to UV-A	2	0.015873	0.0232933	EGFR, CCND1	82	4	13789	84.0793	1	0.354403	31.0381
GOTERM_BP_DIRECT	GO:0038033~positive regulation of endothelial cell chemotaxis by VEGF-activated vascular endothelial growth factor receptor signaling pathway	2	0.015873	0.0232933	VEGFA, HSPB1	82	4	13789	84.0793	1	0.354403	31.0381
GOTERM_BP_DIRECT	GO:0071230~cellular response to amino acid stimulus	3	0.0238095	0.0241024	EGFR, COL1A1, MMP2	82	41	13789	12.3043	1	0.358906	31.9334
GOTERM_BP_DIRECT	GO:0000187~activation of MAPK activity	3	0.0238095	0.0252125	TGFA, SHC1, SOD1	82	42	13789	12.0113	1	0.36673	33.144
GOTERM_BP_DIRECT	GO:0070098~chemokine-mediated signaling pathway	3	0.0238095	0.0263432	CXCL2, CXCL12	82	43	13789	11.732	1	0.374431	34.3562
GOTERM_BP_DIRECT	GO:0000165~MAPK cascade	3	0.0238095	0.0286649	MAPK1, SHC1, MYC	82	45	13789	11.2106	1	0.394729	36.7814
GOTERM_BP_DIRECT	GO:0001957~intramembranous ossification	2	0.015873	0.0290324	COL1A1, MMP2	82	5	13789	67.2634	1	0.393372	37.1573
GOTERM_BP_DIRECT	GO:0032461~positive regulation of protein oligomerization	2	0.015873	0.0290324	BAX, TP53	82	5	13789	67.2634	1	0.393372	37.1573
GOTERM_BP_DIRECT	GO:0045040~protein import into mitochondrial outer membrane	2	0.015873	0.0290324	HSP90AA1, HSPA4	82	5	13789	67.2634	1	0.393372	37.1573
GOTERM_BP_DIRECT	GO:0006919~activation of cysteine-type endopeptidase activity involved in apoptotic process	3	0.0238095	0.0310656	BAX, STAT1, MYC	82	47	13789	10.7335	1	0.409231	39.2005
GOTERM_BP_DIRECT	GO:0048678~response to axon injury	2	0.015873	0.0347381	BAX, SOD1	82	6	13789	56.0528	1	0.44001	42.734
GOTERM_BP_DIRECT	GO:0050665~hydrogen peroxide biosynthetic process	2	0.015873	0.0347381	CYP1A2, SOD1	82	6	13789	56.0528	1	0.44001	42.734
GOTERM_BP_DIRECT	GO:0009650~UV protection	2	0.015873	0.0347381	CAT, ERCC1	82	6	13789	56.0528	1	0.44001	42.734
GOTERM_BP_DIRECT	GO:0007179~transforming growth factor beta receptor signaling pathway	3	0.0238095	0.0373988	FOS, PTK2, SRC	82	52	13789	9.70145	1	0.459281	45.1729
GOTERM_BP_DIRECT	GO:0071456~cellular response to hypoxia	3	0.0238095	0.0373988	PTGS2, VEGFA, TP53	82	52	13789	9.70145	1	0.459281	45.1729
GOTERM_BP_DIRECT	GO:0008285~negative regulation of cell proliferation	5	0.0396825	0.0399227	CD9, CDKN1A, IRF1, RB1, CTNNB1	82	219	13789	3.83924	1	0.47618	47.3961
GOTERM_BP_DIRECT	GO:0003073~regulation of systemic arterial blood pressure	2	0.015873	0.0404108	AR, GSK3A	82	7	13789	48.0453	1	0.474962	47.8162
GOTERM_BP_DIRECT	GO:0051974~negative regulation of telomerase activity	2	0.015873	0.0404108	TP53, SRC	82	7	13789	48.0453	1	0.474962	47.8162
GOTERM_BP_DIRECT	GO:0002262~myeloid cell homeostasis	2	0.015873	0.0404108	BAX, SOD1	82	7	13789	48.0453	1	0.474962	47.8162
GOTERM_BP_DIRECT	GO:0014912~negative regulation of smooth muscle cell migration	2	0.015873	0.0404108	SERPINE1, IGFBP3	82	7	13789	48.0453	1	0.474962	47.8162
GOTERM_BP_DIRECT	GO:0060440~trachea formation	2	0.015873	0.0404108	MAPK1, CTNNB1	82	7	13789	48.0453	1	0.474962	47.8162
GOTERM_BP_DIRECT	GO:0043065~positive regulation of apoptotic process	4	0.031746	0.0450731	BAX, TOP2A, IGFBP3, CTNNB1	82	135	13789	4.98248	1	0.507914	51.6736
GOTERM_BP_DIRECT	GO:0033138~positive regulation of peptidyl-serine phosphorylation	3	0.0238095	0.0455872	GSK3A, VEGFA, PIK3CA	82	58	13789	8.69786	1	0.506556	52.0822
GOTERM_BP_DIRECT	GO:0036120~cellular response to platelet-derived growth factor stimulus	2	0.015873	0.0460505	HAS2, SRC	82	8	13789	42.0396	1	0.504844	52.4476
GOTERM_BP_DIRECT	GO:0060346~bone trabecula formation	2	0.015873	0.0460505	COL1A1, MMP2	82	8	13789	42.0396	1	0.504844	52.4476
GOTERM_BP_DIRECT	GO:0043568~positive regulation of insulin-like growth factor receptor signaling pathway	2	0.015873	0.0460505	AR, IGFBP3	82	8	13789	42.0396	1	0.504844	52.4476
GOTERM_BP_DIRECT	GO:0060068~vagina development	2	0.015873	0.0460505	BAX, ESR1	82	8	13789	42.0396	1	0.504844	52.4476
GOTERM_BP_DIRECT	GO:0051131~chaperone-mediated protein complex assembly	2	0.015873	0.0460505	HSP90AA1, HSPA4	82	8	13789	42.0396	1	0.504844	52.4476

## Sheet: GOCC results
Category	Term	Count	%	PValue	Genes	List Total	Pop Hits	Pop Total	Fold Enrichment	Bonferroni	Benjamini	FDR
GOTERM_CC_DIRECT	GO:0005615~extracellular space	30	36.5854	2.20292e-13	ERBB3, MMP9, CXCL2, MMP3, CXCL12, MMP2, CD9, APOE, SERPINE1, TGFA, CAT, EGF, HSPA8, SPP1, FN1, EGFR, ICAM1, IGF2, SOD1, PLG, TNFSF10, TNFSF11, VEGFA, HSPB1, COL1A1, CA2, IGFBP3, GSTP1, PLAU, IL2	82	1347	18224	4.94975	4.75779e-11	4.75779e-11	2.79565e-10
GOTERM_CC_DIRECT	GO:0070062~extracellular exosome	34	41.4634	3.45706e-08	MMP9, VIM, COMT, CXCL12, SRC, CTNNB1, CD9, APOE, SERPINE1, HSPA4, CAT, HSPA5, EGF, HSPA8, SPP1, FN1, ICAM1, HSP90AA1, IGF2, ABCB1, SOD1, PLG, SOD2, MAPK1, KRT19, TNFSF10, XPC, BAX, PCNA, HSPB1, CA2, IGFBP3, PLAU, GSTP1	82	2811	18224	2.68812	7.46722e-06	3.73362e-06	4.38763e-05
GOTERM_CC_DIRECT	GO:0005886~plasma membrane	41	50	1.12741e-07	CLDN4, ERBB3, ERBB2, VIM, NFKBIA, COMT, MMP2, SRC, CTNNB1, CD9, PTK2, CASP3, APOE, SLC2A2, SERPINE1, TGFA, PIK3CA, SHC1, CAT, HSPA5, EGF, HSPA8, FEN1, EGFR, ICAM1, AR, HSP90AA1, ESR1, RAF1, ABCB1, IGF2, SOD1, PLG, KRT19, XPC, TNFSF11, RASSF1, HSPB1, CA2, PLAU, GSTP1	82	4121	18224	2.21111	2.43517e-05	8.11728e-06	0.000143088
GOTERM_CC_DIRECT	GO:0031012~extracellular matrix	11	13.4146	7.45533e-07	HSP90AA1, APOE, VIM, SERPINE1, HSPB1, COL1A1, HSPA5, SOD1, MMP2, HSPA8, FN1	82	296	18224	8.25906	0.000161022	4.0258e-05	0.000946212
GOTERM_CC_DIRECT	GO:0005925~focal adhesion	12	14.6341	1.21636e-06	EGFR, ICAM1, CD9, MAPK1, PTK2, VIM, HSPB1, CAT, HSPA5, HSPA8, PLAU, CTNNB1	82	391	18224	6.82078	0.000262699	5.25453e-05	0.00154377
GOTERM_CC_DIRECT	GO:0043234~protein complex	12	14.6341	2.02152e-06	MAPK1, AR, CDKN1A, HSP90AA1, PTGS2, TP53, SOD1, PARP1, TOP2A, MYC, FEN1, CTNNB1	82	412	18224	6.47312	0.000436554	7.27722e-05	0.00256564
GOTERM_CC_DIRECT	GO:0031093~platelet alpha granule lumen	6	7.31707	4.4742e-06	VEGFA, SERPINE1, IGF2, EGF, PLG, FN1	82	55	18224	24.2448	0.000965963	0.000138052	0.00567842
GOTERM_CC_DIRECT	GO:0016324~apical plasma membrane	10	12.1951	5.69019e-06	EGFR, CD9, PTK2, HSP90AA1, CLDN4, ERBB3, SLC2A2, ERBB2, ABCB1, FN1	82	291	18224	7.63725	0.00122833	0.000153624	0.00722163
GOTERM_CC_DIRECT	GO:0005634~nucleus	44	53.6585	8.96317e-06	E2F1, PTGS2, ERBB2, MGMT, NFKBIA, MMP2, SRC, CTNNB1, FOS, PTK2, CASP3, APOE, TGFA, HSPA5, TOP2A, CCNA2, MYC, ERCC1, HSPA8, FEN1, MT1F, EGFR, AR, HSP90AA1, TP53, ESR1, RAF1, BIRC5, RB1, SOD1, CDK4, STAT1, MAPK1, CCND1, CDKN1A, XPC, RASSF1, BAX, IRF1, PCNA, HSPB1, PARP1, IGFBP3, GSTP1	82	5415	18224	1.80586	0.00193418	0.000215094	0.0113753
GOTERM_CC_DIRECT	GO:0005576~extracellular region	21	25.6098	1.82498e-05	HSP90AA1, MMP9, CXCL2, IGF2, SOD1, MMP3, CXCL12, MMP2, PLG, TNFSF10, TNFSF11, APOE, SERPINE1, VEGFA, COL1A1, EGF, IGFBP3, PLAU, SPP1, FN1, IL2	82	1610	18224	2.89883	0.00393423	0.000394122	0.0231598
GOTERM_CC_DIRECT	GO:0005829~cytosol	31	37.8049	4.67814e-05	VIM, NFKBIA, COMT, SRC, CTNNB1, FOS, PTK2, CASP3, PIK3CA, HSPA4, SHC1, CAT, MYC, HSPA8, AR, HSP90AA1, TP53, RAF1, BIRC5, SOD1, CDK4, STAT1, MAPK1, CDKN1A, CCND1, GSK3A, BAX, IRF1, HSPB1, CA2, GSTP1	82	3315	18224	2.0783	0.0100541	0.000918217	0.0593578
GOTERM_CC_DIRECT	GO:0043209~myelin sheath	7	8.53659	5.9125e-05	HSP90AA1, ERBB2, HSPA5, CA2, SOD1, HSPA8, SOD2	82	152	18224	10.2349	0.0126902	0.00106372	0.0750144
GOTERM_CC_DIRECT	GO:0005654~nucleoplasm	27	32.9268	0.000113224	E2F1, MGMT, CTNNB1, FOS, CASP3, CCNA2, MYC, TOP2A, HSPA8, ERCC1, FEN1, AR, HSP90AA1, TP53, ESR1, BIRC5, RB1, STAT1, SOD1, CDK4, MAPK1, CDKN1A, CCND1, XPC, PCNA, IRF1, PARP1	82	2784	18224	2.15538	0.0241611	0.0018796	0.143606
GOTERM_CC_DIRECT	GO:0016323~basolateral plasma membrane	7	8.53659	0.000150104	EGFR, HSP90AA1, ERBB3, ERBB2, TGFA, CA2, CTNNB1	82	180	18224	8.64282	0.0319048	0.00231338	0.190341
GOTERM_CC_DIRECT	GO:0005739~mitochondrion	17	20.7317	0.000216548	E2F1, TP53, COMT, CYP2E1, SOD1, MMP2, SRC, SOD2, MAPK1, GSK3A, BAX, CAT, HSPA5, PARP1, MYC, FEN1, GSTP1	82	1331	18224	2.83858	0.0457021	0.00311377	0.27449
GOTERM_CC_DIRECT	GO:0048471~perinuclear region of cytoplasm	11	13.4146	0.000417788	EGFR, CDKN1A, HSP90AA1, ERBB2, TGFA, STAT1, CDK4, SRC, SPP1, CTNNB1, MT1F	82	621	18224	3.93669	0.0863073	0.00562543	0.528955
GOTERM_CC_DIRECT	GO:0016020~membrane	22	26.8293	0.00048047	EGFR, ICAM1, HSP90AA1, ERBB2, MGMT, ESR1, ABCB1, COMT, CTNNB1, CD9, FOS, CCND1, TNFSF11, APOE, SLC2A2, BAX, VEGFA, CAT, HSPA5, PARP1, HSPA8, FEN1	82	2200	18224	2.22244	0.0986003	0.00608766	0.608093
GOTERM_CC_DIRECT	GO:0031090~organelle membrane	5	6.09756	0.000609244	CYP3A4, PTGS2, CYP2B6, CYP2C9, CYP1A2	82	87	18224	12.7726	0.123341	0.00728648	0.770492
GOTERM_CC_DIRECT	GO:0000790~nuclear chromatin	6	7.31707	0.00169032	E2F1, AR, TP53, IRF1, ESR1, STAT1	82	193	18224	6.90914	0.306094	0.0190488	2.12425
GOTERM_CC_DIRECT	GO:0005737~cytoplasm	37	45.122	0.00174249	CYP3A4, PTGS2, ERBB2, VIM, NFKBIA, SRC, CTNNB1, PTK2, CASP3, APOE, SLC2A2, TOP2A, CCNA2, ERCC1, MT1F, EGFR, AR, HSP90AA1, TP53, ESR1, RAF1, BIRC5, SOD1, STAT1, MAPK1, CCND1, XPC, TNFSF11, RASSF1, BAX, VEGFA, IRF1, PCNA, HSPB1, HAS2, CA2, GSTP1	82	5222	18224	1.57469	0.313883	0.0186591	2.18915
GOTERM_CC_DIRECT	GO:0000307~cyclin-dependent protein kinase holoenzyme complex	3	3.65854	0.00197329	CDKN1A, CCND1, CDK4	82	15	18224	44.4488	0.347309	0.0201117	2.47577
GOTERM_CC_DIRECT	GO:0009986~cell surface	9	10.9756	0.00278718	EGFR, ICAM1, HSP90AA1, VEGFA, TGFA, ABCB1, HSPA5, PLG, PLAU	82	542	18224	3.6904	0.452761	0.0270311	3.48036
GOTERM_CC_DIRECT	GO:0070435~Shc-EGFR complex	2	2.43902	0.00886986	EGFR, SHC1	82	2	18224	222.244	0.854042	0.0802664	10.6918
GOTERM_CC_DIRECT	GO:0070557~PCNA-p21 complex	2	2.43902	0.00886986	CDKN1A, PCNA	82	2	18224	222.244	0.854042	0.0802664	10.6918
GOTERM_CC_DIRECT	GO:0035189~Rb-E2F complex	2	2.43902	0.0132756	E2F1, RB1	82	3	18224	148.163	0.944242	0.113328	15.6014
GOTERM_CC_DIRECT	GO:0005730~nucleolus	10	12.1951	0.0136301	CDKN1A, XPC, TP53, PARP1, STAT1, CDK4, TOP2A, MYC, FEN1, HSPA8	82	857	18224	2.59328	0.948406	0.111814	15.9855
GOTERM_CC_DIRECT	GO:0005923~bicellular tight junction	4	4.87805	0.0139534	CCND1, CLDN4, CDK4, CTNNB1	82	113	18224	7.86704	0.951933	0.110181	16.3343
GOTERM_CC_DIRECT	GO:0005789~endoplasmic reticulum membrane	10	12.1951	0.0141125	CYP3A4, EGFR, PTGS2, CYP2B6, CYP2C9, BAX, TGFA, CYP2E1, HSPA5, CYP1A2	82	862	18224	2.57824	0.953579	0.107478	16.5054
GOTERM_CC_DIRECT	GO:0005913~cell-cell adherens junction	6	7.31707	0.014521	EGFR, HSPA5, STAT1, SRC, HSPA8, CTNNB1	82	323	18224	4.12837	0.957555	0.106707	16.9435
GOTERM_CC_DIRECT	GO:0043235~receptor complex	4	4.87805	0.0190111	EGFR, ERBB3, ERBB2, EGF	82	127	18224	6.99981	0.984172	0.133214	21.6206
GOTERM_CC_DIRECT	GO:0000784~nuclear chromosome, telomeric region	4	4.87805	0.0202103	PCNA, PARP1, FEN1, ERCC1	82	130	18224	6.83827	0.987847	0.13671	22.828
GOTERM_CC_DIRECT	GO:0043005~neuron projection	5	6.09756	0.0212878	FOS, HSP90AA1, PTGS2, VIM, SRC	82	237	18224	4.68869	0.990417	0.139231	23.8982
GOTERM_CC_DIRECT	GO:0016328~lateral plasma membrane	3	3.65854	0.023226	CLDN4, ERBB3, CTNNB1	82	53	18224	12.5798	0.993755	0.146683	25.7889
GOTERM_CC_DIRECT	GO:0072562~blood microparticle	4	4.87805	0.0302551	APOE, PLG, HSPA8, FN1	82	152	18224	5.84852	0.998688	0.182162	32.2889
GOTERM_CC_DIRECT	GO:0005578~proteinaceous extracellular matrix	5	6.09756	0.0315242	MMP9, VEGFA, MMP3, MMP2, FN1	82	268	18224	4.14634	0.999011	0.184126	33.405
GOTERM_CC_DIRECT	GO:0005901~caveola	3	3.65854	0.0338832	MAPK1, PTGS2, SRC	82	65	18224	10.2574	0.999416	0.191628	35.4347

## Sheet: GOMF results
Category	Term	Count	%	PValue	Genes	List Total	Pop Hits	Pop Total	Fold Enrichment	Bonferroni	Benjamini	FDR
GOTERM_MF_DIRECT	GO:0019899~enzyme binding	21	25.6098	6.71916e-17	CYP3A4, EGFR, AR, PTGS2, TP53, ESR1, RAF1, NFKBIA, BIRC5, CYP1A2, CYP2E1, STAT1, SRC, CTNNB1, CCND1, PCNA, CAT, HSPA5, PARP1, TOP2A, HSPA8	82	333	16881	12.9825	4.17444e-14	4.17444e-14	1.55431e-13
GOTERM_MF_DIRECT	GO:0042802~identical protein binding	25	30.4878	4.95743e-14	CLDN4, ERBB3, ERBB2, MMP9, VIM, NFKBIA, APOE, FN1, EGFR, HSP90AA1, TP53, ESR1, RAF1, BIRC5, RB1, SOD1, STAT1, SOD2, MAPK1, BAX, VEGFA, PCNA, HSPB1, COL1A1, PARP1	82	749	16881	6.87136	1.86597e-11	9.32987e-12	6.86007e-11
GOTERM_MF_DIRECT	GO:0005515~protein binding	68	82.9268	7.30047e-09	E2F1, PTGS2, MMP9, MMP3, MMP2, CTNNB1, FOS, CASP3, APOE, SERPINE1, TGFA, PIK3CA, SHC1, TOP2A, MYC, CCNA2, EGFR, ICAM1, AR, HSP90AA1, TP53, ESR1, RB1, CDK4, MAPK1, CCND1, KRT19, XPC, VEGFA, HSPB1, COL1A1, CA2, GSTP1, ERBB3, ERBB2, VIM, CXCL2, NFKBIA, COMT, SRC, CD9, PTK2, HSPA4, HSPA5, EGF, FEN1, HSPA8, ERCC1, MT1F, FN1, SPP1, RAF1, ABCB1, BIRC5, IGF2, STAT1, SOD1, PLG, TNFSF10, CDKN1A, GSK3A, BAX…	82	8785	16881	1.5935	2.74497e-06	9.14991e-07	1.0091e-05
GOTERM_MF_DIRECT	GO:0008134~transcription factor binding	12	14.6341	1.0754e-07	E2F1, MAPK1, FOS, AR, CCND1, TP53, ESR1, NFKBIA, RB1, PARP1, MYC, CTNNB1	82	284	16881	8.69856	4.04344e-05	1.01088e-05	0.000148647
GOTERM_MF_DIRECT	GO:0019825~oxygen binding	6	7.31707	2.9401e-06	CYP3A4, CYP2B6, CYP2C9, CYP2E1, CYP1A2, SOD2	82	47	16881	26.2807	0.00110487	0.000221071	0.00406385
GOTERM_MF_DIRECT	GO:0020037~heme binding	8	9.7561	4.19246e-06	CYP3A4, PTGS2, CYP2B6, CYP2C9, CYP2E1, CAT, CYP1A2, SRC	82	137	16881	12.0214	0.00157513	0.000262694	0.00579484
GOTERM_MF_DIRECT	GO:0003684~damaged DNA binding	6	7.31707	1.26879e-05	XPC, MGMT, PCNA, TP53, FEN1, ERCC1	82	63	16881	19.6063	0.0047593	0.000681291	0.0175363
GOTERM_MF_DIRECT	GO:0005088~Ras guanyl-nucleotide exchange factor activity	7	8.53659	1.87715e-05	EGFR, PTK2, ERBB3, ERBB2, SHC1, EGF, IL2	82	115	16881	12.531	0.00703329	0.000881879	0.0259436
GOTERM_MF_DIRECT	GO:0004713~protein tyrosine kinase activity	7	8.53659	4.27169e-05	EGFR, PTK2, HSP90AA1, ERBB3, ERBB2, EGF, SRC	82	133	16881	10.835	0.0159336	0.00178306	0.0590289
GOTERM_MF_DIRECT	GO:0003690~double-stranded DNA binding	6	7.31707	4.32351e-05	EGFR, TP53, STAT1, MYC, FEN1, CTNNB1	82	81	16881	15.2493	0.0161253	0.00162435	0.0597447
GOTERM_MF_DIRECT	GO:0016712~oxidoreductase activity, acting on paired donors, with incorporation or reduction of molecular oxygen, reduced flavin or flavoprotein as one donor, and incorporation of one atom of oxygen	4	4.87805	4.64536e-05	CYP3A4, CYP2B6, CYP2E1, CYP1A2	82	15	16881	54.8976	0.0173153	0.00158665	0.064191
GOTERM_MF_DIRECT	GO:0046982~protein heterodimerization activity	11	13.4146	7.45579e-05	EGFR, FOS, ERBB3, BAX, ERBB2, VEGFA, TP53, RAF1, BIRC5, TOP2A, CTNNB1	82	465	16881	4.86994	0.0276455	0.00233351	0.103008
GOTERM_MF_DIRECT	GO:0034875~caffeine oxidase activity	3	3.65854	0.000135594	CYP3A4, CYP2C9, CYP1A2	82	4	16881	154.399	0.0497089	0.00391439	0.187261
GOTERM_MF_DIRECT	GO:0004497~monooxygenase activity	5	6.09756	0.000171391	CYP3A4, CYP2B6, CYP2C9, CYP2E1, CYP1A2	82	58	16881	17.7471	0.0624156	0.00459288	0.236643
GOTERM_MF_DIRECT	GO:0046934~phosphatidylinositol-4,5-bisphosphate 3-kinase activity	5	6.09756	0.000222098	EGFR, ERBB3, ERBB2, PIK3CA, EGF	82	62	16881	16.6021	0.0801255	0.0055524	0.306556
GOTERM_MF_DIRECT	GO:0019903~protein phosphatase binding	5	6.09756	0.000236295	EGFR, HSP90AA1, ERBB2, TP53, CTNNB1	82	63	16881	16.3386	0.085024	0.0055382	0.326123
GOTERM_MF_DIRECT	GO:0008395~steroid hydroxylase activity	4	4.87805	0.000255533	CYP3A4, CYP2B6, CYP2C9, CYP2E1	82	26	16881	31.6717	0.0916203	0.00563657	0.352631
GOTERM_MF_DIRECT	GO:0001948~glycoprotein binding	5	6.09756	0.000266631	EGFR, HSP90AA1, VIM, TGFA, HSPA5	82	65	16881	15.8358	0.095404	0.00555489	0.36792
GOTERM_MF_DIRECT	GO:0019901~protein kinase binding	9	10.9756	0.000438579	E2F1, EGFR, PTK2, CCND1, TP53, HSPB1, PARP1, CCNA2, CTNNB1	82	376	16881	4.92764	0.152057	0.00864357	0.60452
GOTERM_MF_DIRECT	GO:0032403~protein complex binding	7	8.53659	0.00046572	CDKN1A, CASP3, KRT19, CCND1, NFKBIA, CDK4, MYC	82	206	16881	6.99544	0.16067	0.00871934	0.641819
GOTERM_MF_DIRECT	GO:0051087~chaperone binding	5	6.09756	0.000618249	BAX, TP53, BIRC5, HSPA5, SOD1	82	81	16881	12.7078	0.207477	0.0110119	0.85119
GOTERM_MF_DIRECT	GO:0030235~nitric-oxide synthase regulator activity	3	3.65854	0.000624922	EGFR, HSP90AA1, ESR1	82	8	16881	77.1997	0.209464	0.010627	0.860342
GOTERM_MF_DIRECT	GO:0030331~estrogen receptor binding	4	4.87805	0.000735183	PCNA, PARP1, SRC, CTNNB1	82	37	16881	22.2558	0.24159	0.0119511	1.01142
GOTERM_MF_DIRECT	GO:0004716~receptor signaling protein tyrosine kinase activity	3	3.65854	0.000998096	EGFR, ERBB3, ERBB2	82	10	16881	61.7598	0.313035	0.0155229	1.37082
GOTERM_MF_DIRECT	GO:0016301~kinase activity	7	8.53659	0.00105715	MAPK1, CDKN1A, ERBB2, RAF1, PIK3CA, SRC, PLAU	82	241	16881	5.97951	0.328135	0.015782	1.45137
GOTERM_MF_DIRECT	GO:0008083~growth factor activity	6	7.31707	0.00108961	VEGFA, TGFA, IGF2, EGF, CXCL12, IL2	82	162	16881	7.62466	0.336295	0.0156424	1.49563
GOTERM_MF_DIRECT	GO:0005102~receptor binding	8	9.7561	0.00152122	AR, PTK2, TNFSF10, SERPINE1, CAT, CXCL12, SRC, PLG	82	353	16881	4.66552	0.435839	0.0209774	2.08231
GOTERM_MF_DIRECT	GO:0005178~integrin binding	5	6.09756	0.00162849	EGFR, ICAM1, CD9, SRC, FN1	82	105	16881	9.80314	0.458175	0.0216484	2.22762
GOTERM_MF_DIRECT	GO:0004672~protein kinase activity	8	9.7561	0.00167462	EGFR, PTK2, CCND1, ERBB3, ERBB2, RAF1, CDK4, SRC	82	359	16881	4.58754	0.467506	0.021496	2.29003
GOTERM_MF_DIRECT	GO:0005524~ATP binding	17	20.7317	0.00175894	EGFR, HSP90AA1, ERBB3, ERBB2, TP53, RAF1, ABCB1, CDK4, SRC, MAPK1, PTK2, GSK3A, PIK3CA, HSPA4, HSPA5, TOP2A, HSPA8	82	1495	16881	2.34095	0.484153	0.0218232	2.40406
GOTERM_MF_DIRECT	GO:0008022~protein C-terminus binding	6	7.31707	0.00182286	ERBB2, VIM, TOP2A, SRC, ERCC1, CTNNB1	82	182	16881	6.78679	0.496424	0.0218866	2.4904
GOTERM_MF_DIRECT	GO:0008392~arachidonic acid epoxygenase activity	3	3.65854	0.00229291	CYP2B6, CYP2C9, CYP2E1	82	15	16881	41.1732	0.578158	0.0266121	3.12318
GOTERM_MF_DIRECT	GO:0042803~protein homodimerization activity	11	13.4146	0.00252166	HSP90AA1, PTGS2, APOE, ERBB3, BAX, VEGFA, BIRC5, CAT, SOD1, STAT1, TOP2A	82	730	16881	3.10209	0.613005	0.0283581	3.42975
GOTERM_MF_DIRECT	GO:0031625~ubiquitin protein ligase binding	7	8.53659	0.00255986	EGFR, CDKN1A, TP53, NFKBIA, HSPA5, RB1, HSPA8	82	287	16881	5.02112	0.618537	0.0279474	3.48086
GOTERM_MF_DIRECT	GO:0016705~oxidoreductase activity, acting on paired donors, with incorporation or reduction of molecular oxygen	4	4.87805	0.00258428	CYP3A4, CYP2B6, CYP2C9, CYP2E1	82	57	16881	14.4467	0.622033	0.0274157	3.51352
GOTERM_MF_DIRECT	GO:0005506~iron ion binding	5	6.09756	0.00628896	CYP3A4, CYP2B6, CYP2C9, CYP2E1, CYP1A2	82	153	16881	6.72764	0.906717	0.0637681	8.35091
GOTERM_MF_DIRECT	GO:0070330~aromatase activity	3	3.65854	0.00738454	CYP3A4, CYP2B6, CYP1A2	82	27	16881	22.874	0.938387	0.0725546	9.73775
GOTERM_MF_DIRECT	GO:0005496~steroid binding	3	3.65854	0.00738454	CYP3A4, AR, ESR1	82	27	16881	22.874	0.938387	0.0725546	9.73775
GOTERM_MF_DIRECT	GO:0005164~tumor necrosis factor receptor binding	3	3.65854	0.00848891	TNFSF10, TNFSF11, STAT1	82	29	16881	21.2965	0.95946	0.0808943	11.116
GOTERM_MF_DIRECT	GO:0005154~epidermal growth factor receptor binding	3	3.65854	0.00966253	TGFA, SHC1, EGF	82	31	16881	19.9225	0.974029	0.0893619	12.5593
GOTERM_MF_DIRECT	GO:0005158~insulin receptor binding	3	3.65854	0.00966253	IGF2, SHC1, SRC	82	31	16881	19.9225	0.974029	0.0893619	12.5593
GOTERM_MF_DIRECT	GO:0005125~cytokine activity	5	6.09756	0.0101924	TNFSF10, TNFSF11, VEGFA, SPP1, IL2	82	176	16881	5.84846	0.978763	0.0918085	13.2037
GOTERM_MF_DIRECT	GO:0003682~chromatin binding	7	8.53659	0.0112223	EGFR, FOS, AR, PCNA, TP53, ESR1, TOP2A	82	391	16881	3.68558	0.985642	0.0983222	14.4437
GOTERM_MF_DIRECT	GO:0003677~DNA binding	16	19.5122	0.0126408	E2F1, AR, MGMT, TP53, ESR1, RB1, STAT1, SOD2, MAPK1, FOS, PCNA, IRF1, PARP1, TOP2A, MYC, FEN1	82	1674	16881	1.96765	0.991631	0.107641	16.1247
GOTERM_MF_DIRECT	GO:0002020~protease binding	4	4.87805	0.0126617	CASP3, SERPINE1, TP53, FN1	82	101	16881	8.1531	0.991698	0.10544	16.1494
GOTERM_MF_DIRECT	GO:0098641~cadherin binding involved in cell-cell adhesion	6	7.31707	0.01282	EGFR, HSPA5, STAT1, SRC, HSPA8, CTNNB1	82	290	16881	4.25929	0.992183	0.1044	16.335
GOTERM_MF_DIRECT	GO:0042826~histone deacetylase binding	4	4.87805	0.0130011	CCND1, HSP90AA1, PARP1, TOP2A	82	102	16881	8.07317	0.992704	0.103578	16.5469
GOTERM_MF_DIRECT	GO:0004714~transmembrane receptor protein tyrosine kinase activity	3	3.65854	0.0142955	EGFR, ERBB3, ERBB2	82	38	16881	16.2526	0.995546	0.111032	18.047
GOTERM_MF_DIRECT	GO:0048408~epidermal growth factor binding	2	2.43902	0.0190572	EGFR, SHC1	82	4	16881	102.933	0.999279	0.142667	23.3529
GOTERM_MF_DIRECT	GO:0004888~transmembrane signaling receptor activity	5	6.09756	0.0195687	EGFR, ICAM1, CLDN4, ERBB3, ERBB2	82	214	16881	4.80995	0.999407	0.14342	23.9035
GOTERM_MF_DIRECT	GO:0005080~protein kinase C binding	3	3.65854	0.0205342	HSPB1, TOP2A, SRC	82	46	16881	13.426	0.999591	0.147182	24.9329
GOTERM_MF_DIRECT	GO:0001085~RNA polymerase II transcription factor binding	3	3.65854	0.021381	AR, TP53, CTNNB1	82	47	16881	13.1404	0.999704	0.150008	25.8249
GOTERM_MF_DIRECT	GO:0008270~zinc ion binding	12	14.6341	0.0234831	AR, RASSF1, MMP9, TP53, ESR1, BIRC5, CA2, SOD1, PARP1, MMP3, MMP2, MT1F	82	1169	16881	2.11325	0.999868	0.160707	27.9972
GOTERM_MF_DIRECT	GO:0004784~superoxide dismutase activity	2	2.43902	0.0237651	SOD1, SOD2	82	5	16881	82.3463	0.999882	0.159632	28.2841
GOTERM_MF_DIRECT	GO:0004519~endonuclease activity	3	3.65854	0.0258269	RAF1, FEN1, ERCC1	82	52	16881	11.8769	0.999947	0.169421	30.3496
GOTERM_MF_DIRECT	GO:0001077~transcriptional activator activity, RNA polymerase II core promoter proximal region sequence-specific binding	5	6.09756	0.0268348	FOS, AR, IRF1, ESR1, MYC	82	236	16881	4.36156	0.999964	0.172547	31.3391
GOTERM_MF_DIRECT	GO:0000978~RNA polymerase II core promoter proximal region sequence-specific DNA binding	6	7.31707	0.0279383	FOS, AR, IRF1, ESR1, STAT1, MYC	82	355	16881	3.47942	0.999976	0.176108	32.4074
GOTERM_MF_DIRECT	GO:0008432~JUN kinase binding	2	2.43902	0.0331142	PTK2, GSTP1	82	7	16881	58.8188	0.999997	0.202364	37.2159
GOTERM_MF_DIRECT	GO:0004252~serine-type endopeptidase activity	5	6.09756	0.0342581	MMP9, MMP3, MMP2, PLG, PLAU	82	255	16881	4.03659	0.999998	0.205423	38.2349
GOTERM_MF_DIRECT	GO:0046983~protein dimerization activity	4	4.87805	0.03548	E2F1, AR, ERBB2, MYC	82	150	16881	5.48976	0.999999	0.208787	39.3064
GOTERM_MF_DIRECT	GO:0043565~sequence-specific DNA binding	7	8.53659	0.038109	E2F1, FOS, AR, TP53, IRF1, ESR1, MYC	82	518	16881	2.78197	1	0.219338	41.5535
GOTERM_MF_DIRECT	GO:0003700~transcription factor activity, sequence-specific DNA binding	10	12.1951	0.0403094	E2F1, FOS, AR, TP53, IRF1, ESR1, RB1, STAT1, MYC, CTNNB1	82	961	16881	2.1422	1	0.227279	43.3747
GOTERM_MF_DIRECT	GO:0045236~CXCR chemokine receptor binding	2	2.43902	0.0423749	CXCL2, CXCL12	82	9	16881	45.748	1	0.234244	45.0362
