# Supplementary material for: Integrating Network Pharmacology and Pharmacological Evaluation for Deciphering the Action Mechanism of Herbal Formula Zuojin Pill in Suppressing Hepatocellular Carcinoma
Source: Front Pharmacol. 2019 Oct 9;10:1185. doi: 10.3389/fphar.2019.01185 (PMC6795061; doi:10.3389/fphar.2019.01185)
Supplement: Supplement 1 — The chromatographic fingerprinting of ZJP and standards. [file DataSheet_1.zip › Supplements/Supplement 6.xls]

## Sheet: Pathway results
Supplement 6. The detailed pathway information of ZJP on HCC.
Category	Term	Count	%	PValue	Genes	List Total	Pop Hits	Pop Total	Fold Enrichment	Bonferroni	Benjamini	FDR
KEGG_PATHWAY	bta05219:Bladder cancer	17	0.134921	3.77958e-22	E2F1, EGFR, MMP9, ERBB2, TP53, RAF1, RB1, CDK4, MMP2, SRC, MAPK1, CDKN1A, CCND1, RASSF1, VEGFA, EGF, MYC	83	40	7583	38.8286	6.80324e-20	6.80324e-20	4.65549e-19
KEGG_PATHWAY	bta05200:Pathways in cancer	31	0.246032	2.6039e-18	E2F1, PTGS2, ERBB2, MMP9, NFKBIA, CXCL12, MMP2, CTNNB1, FOS, PTK2, CASP3, TGFA, PIK3CA, EGF, MYC, FN1, EGFR, AR, HSP90AA1, TP53, RAF1, BIRC5, RB1, STAT1, CDK4, MAPK1, CCND1, CDKN1A, RASSF1, BAX, VEGFA	83	400	7583	7.08051	4.68702e-16	2.34351e-16	3.20735e-15
KEGG_PATHWAY	bta05161:Hepatitis B	20	0.15873	6.69548e-16	E2F1, MMP9, TP53, NFKBIA, RAF1, BIRC5, RB1, CDK4, STAT1, SRC, MAPK1, FOS, CASP3, CDKN1A, CCND1, BAX, PCNA, PIK3CA, CCNA2, MYC	83	148	7583	12.3461	1.19904e-13	3.9968e-14	8.21565e-13
KEGG_PATHWAY	bta05215:Prostate cancer	16	0.126984	1.01299e-14	E2F1, EGFR, AR, HSP90AA1, ERBB2, TP53, NFKBIA, RAF1, RB1, CTNNB1, MAPK1, CDKN1A, CCND1, TGFA, PIK3CA, EGF	83	86	7583	16.9975	1.81855e-12	4.54636e-13	1.24456e-11
KEGG_PATHWAY	bta05205:Proteoglycans in cancer	21	0.166667	2.02619e-14	EGFR, ERBB3, MMP9, ERBB2, ESR1, TP53, RAF1, IGF2, MMP2, SRC, CTNNB1, MAPK1, CASP3, CDKN1A, CCND1, PTK2, VEGFA, PIK3CA, MYC, PLAU, FN1	83	203	7583	9.45118	3.65707e-12	7.31415e-13	2.50244e-11
KEGG_PATHWAY	bta05212:Pancreatic cancer	14	0.111111	1.07935e-13	E2F1, EGFR, ERBB2, TP53, RAF1, RB1, CDK4, STAT1, MAPK1, CCND1, VEGFA, TGFA, PIK3CA, EGF	83	65	7583	19.6778	1.94245e-11	3.23741e-12	1.32927e-10
KEGG_PATHWAY	bta05223:Non-small cell lung cancer	13	0.103175	4.2386e-13	E2F1, EGFR, ERBB2, TP53, RAF1, RB1, CDK4, MAPK1, CCND1, RASSF1, PIK3CA, TGFA, EGF	83	56	7583	21.2089	7.6299e-11	1.08998e-11	5.22116e-10
KEGG_PATHWAY	bta05214:Glioma	13	0.103175	2.82968e-12	E2F1, EGFR, TP53, RAF1, RB1, CDK4, MAPK1, CDKN1A, CCND1, PIK3CA, TGFA, SHC1, EGF	83	65	7583	18.2723	5.09333e-10	6.36666e-11	3.48539e-09
KEGG_PATHWAY	bta04012:ErbB signaling pathway	13	0.103175	8.96518e-11	EGFR, ERBB3, ERBB2, RAF1, SRC, MAPK1, CDKN1A, PTK2, PIK3CA, TGFA, SHC1, EGF, MYC	83	86	7583	13.8105	1.61373e-08	1.79304e-09	1.10429e-07
KEGG_PATHWAY	bta05220:Chronic myeloid leukemia	12	0.0952381	2.45848e-10	E2F1, MAPK1, CCND1, CDKN1A, TP53, RAF1, NFKBIA, PIK3CA, SHC1, RB1, CDK4, MYC	83	73	7583	15.0183	4.42527e-08	4.42527e-09	3.02823e-07
KEGG_PATHWAY	bta04917:Prolactin signaling pathway	12	0.0952381	2.86283e-10	FOS, MAPK1, CCND1, TNFSF11, SLC2A2, IRF1, ESR1, RAF1, PIK3CA, SHC1, STAT1, SRC	83	74	7583	14.8154	5.15309e-08	4.68463e-09	3.52629e-07
KEGG_PATHWAY	bta05206:MicroRNAs in cancer	18	0.142857	7.86156e-10	E2F1, EGFR, PTGS2, ERBB3, MMP9, ERBB2, VIM, TP53, RAF1, ABCB1, CASP3, CDKN1A, CCND1, RASSF1, VEGFA, SHC1, MYC, PLAU	83	248	7583	6.63107	1.41508e-07	1.17923e-08	9.68346e-07
KEGG_PATHWAY	bta05210:Colorectal cancer	11	0.0873016	1.61084e-09	FOS, MAPK1, CASP3, CCND1, BAX, TP53, RAF1, PIK3CA, BIRC5, MYC, CTNNB1	83	66	7583	15.2269	2.89951e-07	2.23039e-08	1.98415e-06
KEGG_PATHWAY	bta05213:Endometrial cancer	10	0.0793651	2.7189e-09	EGFR, MAPK1, CCND1, ERBB2, TP53, RAF1, PIK3CA, EGF, MYC, CTNNB1	83	51	7583	17.914	4.89402e-07	3.49573e-08	3.349e-06
KEGG_PATHWAY	bta05218:Melanoma	11	0.0873016	3.88567e-09	EGFR, E2F1, MAPK1, CCND1, CDKN1A, TP53, RAF1, PIK3CA, RB1, CDK4, EGF	83	72	7583	13.958	6.9942e-07	4.6628e-08	4.78617e-06
KEGG_PATHWAY	bta04915:Estrogen signaling pathway	12	0.0952381	6.23251e-09	EGFR, FOS, MAPK1, HSP90AA1, MMP9, ESR1, RAF1, PIK3CA, SHC1, MMP2, SRC, HSPA8	83	98	7583	11.1871	1.12185e-06	7.01157e-08	7.67688e-06
KEGG_PATHWAY	bta05222:Small cell lung cancer	11	0.0873016	2.84546e-08	E2F1, PTK2, CCND1, PTGS2, TP53, NFKBIA, PIK3CA, RB1, CDK4, MYC, FN1	83	88	7583	11.4202	5.12181e-06	3.01284e-07	3.50489e-05
KEGG_PATHWAY	bta04510:Focal adhesion	15	0.119048	3.74133e-08	EGFR, ERBB2, RAF1, SRC, CTNNB1, MAPK1, CCND1, PTK2, VEGFA, PIK3CA, SHC1, COL1A1, EGF, SPP1, FN1	83	208	7583	6.58857	6.73438e-06	3.74133e-07	4.60838e-05
KEGG_PATHWAY	bta04668:TNF signaling pathway	11	0.0873016	2.0507e-07	ICAM1, FOS, MAPK1, CASP3, PTGS2, MMP9, CXCL2, NFKBIA, PIK3CA, MMP3	83	108	7583	9.30533	3.6912e-05	1.94277e-06	0.000252595
KEGG_PATHWAY	bta04151:PI3K-Akt signaling pathway	17	0.134921	6.90818e-07	EGFR, HSP90AA1, TP53, RAF1, CDK4, MAPK1, CDKN1A, CCND1, PTK2, VEGFA, PIK3CA, COL1A1, EGF, MYC, SPP1, FN1, IL2	83	347	7583	4.47592	0.00012434	6.21735e-06	0.000850911
KEGG_PATHWAY	bta05166:HTLV-I infection	15	0.119048	9.00143e-07	E2F1, ICAM1, TP53, NFKBIA, RB1, CDK4, CTNNB1, FOS, CDKN1A, CCND1, BAX, PCNA, PIK3CA, MYC, IL2	83	269	7583	5.0945	0.000162013	7.71549e-06	0.00110874
KEGG_PATHWAY	bta04068:FoxO signaling pathway	11	0.0873016	1.34053e-06	EGFR, MAPK1, TNFSF10, CCND1, CDKN1A, RAF1, PIK3CA, CAT, EGF, SOD2	83	132	7583	7.61345	0.000241266	1.09679e-05	0.00165118
KEGG_PATHWAY	bta05160:Hepatitis C	11	0.0873016	1.43692e-06	EGFR, MAPK1, CDKN1A, CLDN4, TP53, IRF1, RAF1, NFKBIA, PIK3CA, STAT1, EGF	83	133	7583	7.55621	0.000258613	1.12454e-05	0.00176991
KEGG_PATHWAY	bta04370:VEGF signaling pathway	8	0.0634921	2.89289e-06	MAPK1, PTK2, PTGS2, VEGFA, RAF1, HSPB1, PIK3CA, SRC	83	59	7583	12.388	0.000520586	2.16965e-05	0.00356326
KEGG_PATHWAY	bta04919:Thyroid hormone signaling pathway	10	0.0793651	3.10556e-06	MAPK1, CCND1, TP53, ESR1, RAF1, PIK3CA, STAT1, MYC, SRC, CTNNB1	83	113	7583	8.08508	0.000558846	2.23598e-05	0.0038252
KEGG_PATHWAY	bta05230:Central carbon metabolism in cancer	8	0.0634921	4.06308e-06	EGFR, MAPK1, ERBB2, SLC2A2, TP53, RAF1, PIK3CA, MYC	83	62	7583	11.7886	0.000731089	2.81287e-05	0.00500458
KEGG_PATHWAY	bta04062:Chemokine signaling pathway	12	0.0952381	4.19624e-06	MAPK1, PTK2, GSK3A, CXCL2, RAF1, NFKBIA, PIK3CA, SHC1, STAT1, CXCL12, SRC	83	185	7583	5.92615	0.000755039	2.79746e-05	0.00516859
KEGG_PATHWAY	bta04115:p53 signaling pathway	8	0.0634921	1.01611e-05	CASP3, CCND1, CDKN1A, BAX, SERPINE1, TP53, CDK4, IGFBP3	83	71	7583	10.2942	0.00182734	6.53196e-05	0.0125152
KEGG_PATHWAY	bta05169:Epstein-Barr virus infection	11	0.0873016	3.76042e-05	ICAM1, CDKN1A, VIM, TP53, HSPB1, NFKBIA, PIK3CA, RB1, CCNA2, MYC, HSPA8	83	192	7583	5.23425	0.00674602	0.000233382	0.046309
KEGG_PATHWAY	bta05203:Viral carcinogenesis	12	0.0952381	3.87025e-05	MAPK1, CASP3, CCND1, CDKN1A, BAX, TP53, NFKBIA, PIK3CA, RB1, CDK4, CCNA2, SRC	83	234	7583	4.6852	0.00694237	0.000232192	0.0476613
KEGG_PATHWAY	bta04110:Cell cycle	9	0.0714286	5.59286e-05	E2F1, CCND1, CDKN1A, TP53, PCNA, RB1, CDK4, CCNA2, MYC	83	125	7583	6.57802	0.0100169	0.000324703	0.0688682
KEGG_PATHWAY	bta04066:HIF-1 signaling pathway	8	0.0634921	8.92086e-05	EGFR, MAPK1, CDKN1A, ERBB2, VEGFA, SERPINE1, PIK3CA, EGF	83	99	7583	7.38274	0.01593	0.000501695	0.109827
KEGG_PATHWAY	bta05204:Chemical carcinogenesis	7	0.0555556	0.000100376	CYP3A4, PTGS2, CYP2B6, CYP2E1, CYP1A2, GSTP1	83	70	7583	9.13614	0.0179063	0.000547382	0.123567
KEGG_PATHWAY	bta05162:Measles	9	0.0714286	0.000124574	TNFSF10, CCND1, TP53, NFKBIA, PIK3CA, CDK4, STAT1, HSPA8, IL2	83	140	7583	5.87324	0.0221751	0.000659332	0.153335
KEGG_PATHWAY	bta04921:Oxytocin signaling pathway	9	0.0714286	0.000230343	EGFR, FOS, MAPK1, CCND1, CDKN1A, PTGS2, RAF1, PIK3CA, SRC	83	153	7583	5.3742	0.0406186	0.00118406	0.283355
KEGG_PATHWAY	bta04670:Leukocyte transendothelial migration	8	0.0634921	0.00028225	ICAM1, PTK2, CLDN4, MMP9, PIK3CA, CXCL12, MMP2, CTNNB1	83	119	7583	6.14195	0.0495428	0.00141045	0.347106
KEGG_PATHWAY	bta05216:Thyroid cancer	5	0.0396825	0.000320028	MAPK1, CCND1, TP53, MYC, CTNNB1	83	31	7583	14.7357	0.0559859	0.00155593	0.393481
KEGG_PATHWAY	bta00140:Steroid hormone biosynthesis	6	0.047619	0.000352406	CYP3A4, CYP2B6, CYP2E1, COMT, CYP1A2	83	57	7583	9.61699	0.0614736	0.00166819	0.433211
KEGG_PATHWAY	bta04210:Apoptosis	6	0.047619	0.000522134	TNFSF10, CASP3, BAX, TP53, NFKBIA, PIK3CA	83	62	7583	8.84143	0.0897251	0.00240757	0.64124
KEGG_PATHWAY	bta05164:Influenza A	9	0.0714286	0.000528484	ICAM1, MAPK1, TNFSF10, RAF1, NFKBIA, PIK3CA, STAT1, PLG, HSPA8	83	173	7583	4.75291	0.0907655	0.00237598	0.649016
KEGG_PATHWAY	bta04660:T cell receptor signaling pathway	7	0.0555556	0.0010575	FOS, MAPK1, RAF1, NFKBIA, PIK3CA, CDK4, IL2	83	108	7583	5.92158	0.173414	0.00463438	1.29481
KEGG_PATHWAY	bta05100:Bacterial invasion of epithelial cells	6	0.047619	0.00140502	PTK2, PIK3CA, SHC1, SRC, FN1, CTNNB1	83	77	7583	7.11907	0.223596	0.00600764	1.71694
KEGG_PATHWAY	bta04650:Natural killer cell mediated cytotoxicity	7	0.0555556	0.00160034	ICAM1, MAPK1, TNFSF10, CASP3, RAF1, PIK3CA, SHC1	83	117	7583	5.46607	0.250457	0.00668205	1.95346
KEGG_PATHWAY	bta04010:MAPK signaling pathway	10	0.0793651	0.00172938	EGFR, FOS, MAPK1, CASP3, TP53, RAF1, HSPB1, EGF, MYC, HSPA8	83	257	7583	3.55492	0.267695	0.00705585	2.10944
KEGG_PATHWAY	bta04722:Neurotrophin signaling pathway	7	0.0555556	0.0022415	MAPK1, BAX, TP53, RAF1, NFKBIA, PIK3CA, SHC1	83	125	7583	5.11624	0.332304	0.00893589	2.72621
KEGG_PATHWAY	bta05202:Transcriptional misregulation in cancer	8	0.0634921	0.002655	PTK2, CDKN1A, MMP9, TP53, MMP3, IGFBP3, MYC, PLAU	83	174	7583	4.20053	0.38031	0.010349	3.2216
KEGG_PATHWAY	bta05014:Amyotrophic lateral sclerosis (ALS)	5	0.0396825	0.00266443	CASP3, BAX, TP53, CAT, SOD1	83	54	7583	8.45939	0.381363	0.0101658	3.23287
KEGG_PATHWAY	bta04064:NF-kappa B signaling pathway	6	0.047619	0.00294008	ICAM1, TNFSF11, PTGS2, NFKBIA, CXCL12, PLAU	83	91	7583	6.02383	0.411392	0.0109808	3.5618
KEGG_PATHWAY	bta05221:Acute myeloid leukemia	5	0.0396825	0.00304434	MAPK1, CCND1, RAF1, PIK3CA, MYC	83	56	7583	8.15727	0.422367	0.0111379	3.68593
KEGG_PATHWAY	bta05134:Legionellosis	5	0.0396825	0.0032475	CASP3, CXCL2, NFKBIA, HSPA8	83	57	7583	8.01416	0.443174	0.0116417	3.92741
KEGG_PATHWAY	bta05323:Rheumatoid arthritis	6	0.047619	0.00354223	ICAM1, FOS, TNFSF11, VEGFA, MMP3, CXCL12	83	95	7583	5.7702	0.47204	0.0124461	4.27674
KEGG_PATHWAY	bta05231:Choline metabolism in cancer	6	0.047619	0.00422846	EGFR, FOS, MAPK1, RAF1, PIK3CA, EGF	83	99	7583	5.53706	0.533611	0.014561	5.08556
KEGG_PATHWAY	bta05020:Prion diseases	4	0.031746	0.00482263	MAPK1, BAX, HSPA5, SOD1	83	32	7583	11.4202	0.581121	0.0162843	5.78081
KEGG_PATHWAY	bta04620:Toll-like receptor signaling pathway	6	0.047619	0.00542897	FOS, MAPK1, NFKBIA, PIK3CA, STAT1, SPP1	83	105	7583	5.22065	0.624642	0.0179822	6.48547
KEGG_PATHWAY	bta05211:Renal cell carcinoma	5	0.0396825	0.00550646	MAPK1, VEGFA, RAF1, TGFA, PIK3CA	83	66	7583	6.92132	0.629871	0.0179087	6.57519
KEGG_PATHWAY	bta04520:Adherens junction	5	0.0396825	0.00612171	EGFR, MAPK1, ERBB2, SRC, CTNNB1	83	68	7583	6.71775	0.668887	0.0195439	7.28462
KEGG_PATHWAY	bta04662:B cell receptor signaling pathway	5	0.0396825	0.00678115	FOS, MAPK1, RAF1, NFKBIA, PIK3CA	83	70	7583	6.52582	0.706173	0.0212579	8.03951
KEGG_PATHWAY	bta05146:Amoebiasis	6	0.047619	0.00711372	CASP3, PTK2, HSPB1, PIK3CA, COL1A1, FN1	83	112	7583	4.89436	0.723362	0.0219123	8.41808
KEGG_PATHWAY	bta05140:Leishmaniasis	5	0.0396825	0.00712786	FOS, MAPK1, PTGS2, NFKBIA, STAT1	83	71	7583	6.4339	0.72407	0.0215875	8.43414
KEGG_PATHWAY	bta05142:Chagas disease (American trypanosomiasis)	6	0.047619	0.00765549	FOS, MAPK1, SERPINE1, NFKBIA, PIK3CA, IL2	83	114	7583	4.8085	0.749248	0.0227911	9.0317
KEGG_PATHWAY	bta04810:Regulation of actin cytoskeleton	8	0.0634921	0.00799324	EGFR, MAPK1, PTK2, RAF1, PIK3CA, EGF, SRC, FN1	83	213	7583	3.43142	0.764151	0.0234032	9.41234
KEGG_PATHWAY	bta04015:Rap1 signaling pathway	8	0.0634921	0.00819275	EGFR, MAPK1, VEGFA, RAF1, PIK3CA, EGF, SRC, CTNNB1	83	214	7583	3.41538	0.772537	0.0236004	9.6365
KEGG_PATHWAY	bta05145:Toxoplasmosis	6	0.047619	0.00977823	MAPK1, CASP3, NFKBIA, PIK3CA, STAT1, HSPA8	83	121	7583	4.53032	0.829453	0.0276848	11.3998
KEGG_PATHWAY	bta04014:Ras signaling pathway	8	0.0634921	0.0132895	EGFR, MAPK1, RASSF1, VEGFA, RAF1, PIK3CA, SHC1, EGF	83	235	7583	3.11018	0.910019	0.0369283	15.1929
KEGG_PATHWAY	bta04912:GnRH signaling pathway	5	0.0396825	0.0137952	EGFR, MAPK1, RAF1, MMP2, SRC	83	86	7583	5.31171	0.917949	0.0377375	15.7267
KEGG_PATHWAY	bta04380:Osteoclast differentiation	6	0.047619	0.0147364	FOS, MAPK1, TNFSF11, NFKBIA, PIK3CA, STAT1	83	134	7583	4.09081	0.930906	0.0396805	16.712
KEGG_PATHWAY	bta04914:Progesterone-mediated oocyte maturation	5	0.0396825	0.0149057	MAPK1, HSP90AA1, RAF1, PIK3CA, CCNA2	83	88	7583	5.19099	0.93301	0.0395434	16.8881
KEGG_PATHWAY	bta04540:Gap junction	5	0.0396825	0.0154815	EGFR, MAPK1, RAF1, EGF, SRC	83	89	7583	5.13267	0.939703	0.0404597	17.4846
KEGG_PATHWAY	bta04390:Hippo signaling pathway	6	0.047619	0.0234517	CCND1, RASSF1, SERPINE1, BIRC5, MYC, CTNNB1	83	151	7583	3.63026	0.986041	0.0600299	25.3461
KEGG_PATHWAY	bta00982:Drug metabolism - cytochrome P450	4	0.031746	0.0245569	CYP2E1, CYP1A2, GSTP1	83	58	7583	6.30079	0.988615	0.0619337	26.3801
KEGG_PATHWAY	bta00980:Metabolism of xenobiotics by cytochrome P450	4	0.031746	0.0256753	CYP2E1, CYP1A2, GSTP1	83	59	7583	6.194	0.990739	0.0638152	27.4131
KEGG_PATHWAY	bta04071:Sphingolipid signaling pathway	5	0.0396825	0.040599	MAPK1, BAX, TP53, RAF1, PIK3CA	83	120	7583	3.80673	0.999425	0.098428	39.9812
KEGG_PATHWAY	bta04060:Cytokine-cytokine receptor interaction	7	0.0555556	0.0434355	EGFR, TNFSF10, TNFSF11, VEGFA, EGF, CXCL12, IL2	83	238	7583	2.6871	0.999662	0.103715	42.1307
KEGG_PATHWAY	bta05152:Tuberculosis	6	0.047619	0.0458075	MAPK1, CASP3, BAX, RAF1, STAT1, SRC	83	181	7583	3.02856	0.999784	0.107792	43.8737
KEGG_PATHWAY	bta03410:Base excision repair	3	0.0238095	0.0491368	PCNA, PARP1, FEN1	83	33	7583	8.30559	0.999885	0.113899	46.2388
